# Supplementary material for: ASPIC: a novel method to predict the exon-intron structure of a gene that is optimally compatible to a set of transcript sequences
Source: BMC Bioinformatics. 2005 Oct 5;6:244. doi: 10.1186/1471-2105-6-244 (PMC1276783; doi:10.1186/1471-2105-6-244)
Supplement: Additional File 2 — Gencode annotation of 13 Encode regions. [file 1471-2105-6-244-S2.xls]

## Sheet: introns_RTPCR_results.gtf
ENm004	acembly	intron	184357	184632	.	+	.	transcript_id	dorra;	gene_id	.;	gene_alias	.;	intron_id	dorra-intron1;	intron_status	RT_negative;
ENm004	acembly	intron	184898	185720	.	+	.	transcript_id	dorra;	gene_id	.;	gene_alias	.;	intron_id	dorra-intron2;	intron_status	RT_negative;
ENm004	acembly	intron	318284	319386	.	-	.	transcript_id	glawvaw;	gene_id	.;	gene_alias	.;	intron_id	glawvaw-intron1;	intron_status	RT_negative;
ENm004	acembly	intron	556120	556465	.	-	.	transcript_id	glorvaw;	gene_id	.;	gene_alias	.;	intron_id	glorvaw-intron1;	intron_status	RT_negative;
ENm004	acembly	intron	232863	234966	.	-	.	transcript_id	glovaw.a;	gene_id	.;	gene_alias	.;	intron_id	glovaw.a-intron1;	intron_status	RT_negative;
ENm004	acembly	intron	1407926	1408204	.	+	.	transcript_id	kimaru;	gene_id	.;	gene_alias	.;	intron_id	kimaru-intron1;	intron_status	RT_negative;
ENm004	acembly	intron	971599	981528	.	+	.	transcript_id	klyra;	gene_id	.;	gene_alias	.;	intron_id	klyra-intron1;	intron_status	RT_negative;
ENm004	acembly	intron	209115	210150	.	-	.	transcript_id	PISD.dDec03;	gene_id	.;	gene_alias	.;	intron_id	PISD.dDec03-intron8;	intron_status	RT_negative;
ENm004	acembly	intron	209115	210150	.	-	.	transcript_id	PISD.fDec03;	gene_id	.;	gene_alias	.;	intron_id	PISD.fDec03-intron8;	intron_status	RT_negative;
ENm004	acembly	intron	209115	210150	.	-	.	transcript_id	PISD.jDec03;	gene_id	.;	gene_alias	.;	intron_id	PISD.jDec03-intron8;	intron_status	RT_negative;
ENm004	acembly	intron	209115	210150	.	-	.	transcript_id	PISD.lDec03;	gene_id	.;	gene_alias	.;	intron_id	PISD.lDec03-intron8;	intron_status	RT_negative;
ENm004	acembly	intron	209115	210150	.	-	.	transcript_id	PISD.mDec03;	gene_id	.;	gene_alias	.;	intron_id	PISD.mDec03-intron9;	intron_status	RT_negative;
ENm004	acembly	intron	209115	210150	.	-	.	transcript_id	PISD.oDec03;	gene_id	.;	gene_alias	.;	intron_id	PISD.oDec03-intron6;	intron_status	RT_negative;
ENm004	acembly	intron	946932	950187	.	+	.	transcript_id	RFPL3.bDec03;	gene_id	.;	gene_alias	.;	intron_id	RFPL3.bDec03-intron1;	intron_status	RT_negative;
ENm004	acembly	intron	962976	973181	.	-	.	transcript_id	RFPL3S.cDec03;	gene_id	.;	gene_alias	.;	intron_id	RFPL3S.cDec03-intron1;	intron_status	RT_negative;
ENm004	acembly	intron	962976	969294	.	-	.	transcript_id	RFPL3S.eDec03;	gene_id	.;	gene_alias	.;	intron_id	RFPL3S.eDec03-intron2;	intron_status	RT_negative;
ENm004	acembly	intron	229350	229436	.	-	.	transcript_id	smuter;	gene_id	.;	gene_alias	.;	intron_id	smuter-intron1;	intron_status	RT_negative;
ENm004	acembly	intron	573440	580115	.	+	.	transcript_id	snoter;	gene_id	.;	gene_alias	.;	intron_id	snoter-intron2;	intron_status	RT_negative;
ENm004	acembly	intron	580214	598860	.	+	.	transcript_id	snoter;	gene_id	.;	gene_alias	.;	intron_id	snoter-intron3;	intron_status	RT_negative;
ENm004	acembly	intron	865650	869183	.	+	.	transcript_id	sparter;	gene_id	.;	gene_alias	.;	intron_id	sparter-intron1;	intron_status	RT_wrong_junction;
ENm004	acembly	intron	977928	977981	.	-	.	transcript_id	spoyter;	gene_id	.;	gene_alias	.;	intron_id	spoyter-intron2;	intron_status	RT_negative;
ENm004	acembly	intron	997260	997267	.	-	.	transcript_id	stater;	gene_id	.;	gene_alias	.;	intron_id	stater-intron1;	intron_status	RT_negative;
ENm004	acembly	intron	1155001	1175909	.	+	.	transcript_id	sterter.bDec03;	gene_id	.;	gene_alias	.;	intron_id	sterter.bDec03-intron1;	intron_status	RT_negative;
ENm004	acembly	intron	1014387	1016448	.	+	.	transcript_id	stuter;	gene_id	.;	gene_alias	.;	intron_id	stuter-intron1;	intron_status	RT_negative;
ENm004	acembly	intron	198761	199611	.	+	.	transcript_id	sumaru.dDec03;	gene_id	.;	gene_alias	.;	intron_id	sumaru.dDec03-intron19;	intron_status	RT_negative;
ENm004	acembly	intron	199645	203175	.	+	.	transcript_id	sumaru.dDec03;	gene_id	.;	gene_alias	.;	intron_id	sumaru.dDec03-intron20;	intron_status	RT_negative;
ENm004	acembly	intron	204638	244421	.	+	.	transcript_id	sumaru.tDec03;	gene_id	.;	gene_alias	.;	intron_id	sumaru.tDec03-intron3;	intron_status	RT_negative;
ENm004	acembly	intron	1457631	1458548	.	+	.	transcript_id	swarter;	gene_id	.;	gene_alias	.;	intron_id	swarter-intron1;	intron_status	RT_negative;
ENm004	acembly	intron	1393464	1393756	.	+	.	transcript_id	TIMP3.cDec03;	gene_id	.;	gene_alias	.;	intron_id	TIMP3.cDec03-intron1;	intron_status	RT_negative;
ENm004	acembly	intron	1393464	1393756	.	+	.	transcript_id	TIMP3.dDec03;	gene_id	.;	gene_alias	.;	intron_id	TIMP3.dDec03-intron1;	intron_status	RT_negative;
ENm004	acembly	intron	1393464	1393764	.	+	.	transcript_id	TIMP3.fDec03;	gene_id	.;	gene_alias	.;	intron_id	TIMP3.fDec03-intron1;	intron_status	RT_negative;
ENm004	acembly	intron	1412340	1412418	.	-	.	transcript_id	yami;	gene_id	.;	gene_alias	.;	intron_id	yami-intron1;	intron_status	RT_negative;
ENm004	acembly	intron	714152	715927	.	+	.	transcript_id	ADTB1L1;	gene_id	.;	gene_alias	.;	intron_id	ADTB1L1-intron1;	intron_status	RT_negative;
ENm004	ECgene	intron	714152	715927	.	+	.	transcript_id	H22C3168.1;	gene_id	.;	gene_alias	.;	intron_id	H22C3168.1-intron1;	intron_status	RT_negative;
ENm004	acembly	intron	716069	724254	.	+	.	transcript_id	ADTB1L1;	gene_id	.;	gene_alias	.;	intron_id	ADTB1L1-intron2;	intron_status	RT_negative;
ENm004	ECgene	intron	716069	724254	.	+	.	transcript_id	H22C3168.1;	gene_id	.;	gene_alias	.;	intron_id	H22C3168.1-intron2;	intron_status	RT_negative;
ENm004	acembly	intron	724542	725245	.	+	.	transcript_id	ADTB1L1;	gene_id	.;	gene_alias	.;	intron_id	ADTB1L1-intron3;	intron_status	RT_negative;
ENm004	ECgene	intron	724542	725245	.	+	.	transcript_id	H22C3168.1;	gene_id	.;	gene_alias	.;	intron_id	H22C3168.1-intron3;	intron_status	RT_negative;
ENm004	ECgene	intron	218050	222792	.	-	.	transcript_id	H22C3076.17;	gene_id	.;	gene_alias	.;	intron_id	H22C3076.17-intron1;	intron_status	RT_negative;
ENm004	ECgene	intron	218050	222792	.	-	.	transcript_id	H22C3076.18;	gene_id	.;	gene_alias	.;	intron_id	H22C3076.18-intron1;	intron_status	RT_negative;
ENm004	ECgene	intron	218050	222792	.	-	.	transcript_id	H22C3076.19;	gene_id	.;	gene_alias	.;	intron_id	H22C3076.19-intron1;	intron_status	RT_negative;
ENm004	ECgene	intron	218050	222792	.	-	.	transcript_id	H22C3076.20;	gene_id	.;	gene_alias	.;	intron_id	H22C3076.20-intron1;	intron_status	RT_negative;
ENm004	ECgene	intron	218050	222792	.	-	.	transcript_id	H22C3076.48;	gene_id	.;	gene_alias	.;	intron_id	H22C3076.48-intron1;	intron_status	RT_negative;
ENm004	ECgene	intron	218050	222792	.	-	.	transcript_id	H22C3076.49;	gene_id	.;	gene_alias	.;	intron_id	H22C3076.49-intron1;	intron_status	RT_negative;
ENm004	ECgene	intron	218050	222792	.	-	.	transcript_id	H22C3076.50;	gene_id	.;	gene_alias	.;	intron_id	H22C3076.50-intron1;	intron_status	RT_negative;
ENm004	acembly	intron	218050	222792	.	-	.	transcript_id	PISD.cDec03;	gene_id	.;	gene_alias	.;	intron_id	PISD.cDec03-intron1;	intron_status	RT_negative;
ENm004	ECgene	intron	237465	237709	.	-	.	transcript_id	H22C3076.70;	gene_id	.;	gene_alias	.;	intron_id	H22C3076.70-intron4;	intron_status	RT_negative;
ENm004	acembly	intron	237465	237709	.	-	.	transcript_id	PISD.uDec03;	gene_id	.;	gene_alias	.;	intron_id	PISD.uDec03-intron4;	intron_status	RT_negative;
ENm004	ECgene	intron	237887	240133	.	-	.	transcript_id	H22C3076.70;	gene_id	.;	gene_alias	.;	intron_id	H22C3076.70-intron3;	intron_status	RT_positive;
ENm004	acembly	intron	237887	240133	.	-	.	transcript_id	PISD.uDec03;	gene_id	.;	gene_alias	.;	intron_id	PISD.uDec03-intron3;	intron_status	RT_positive;
ENm004	ECgene	intron	228559	229268	.	-	.	transcript_id	H22C3089.1;	gene_id	.;	gene_alias	.;	intron_id	H22C3089.1-intron1;	intron_status	RT_negative;
ENm004	acembly	intron	228553	229268	.	-	.	transcript_id	smuter;	gene_id	.;	gene_alias	.;	intron_id	smuter-intron2;	intron_status	RT_negative;
ENm004	ECgene	intron	651379	658968	.	+	.	transcript_id	H22C3159.2;	gene_id	.;	gene_alias	.;	intron_id	H22C3159.2-intron1;	intron_status	RT_negative;
ENm004	acembly	intron	651379	658968	.	+	.	transcript_id	SLC5A1.cDec03;	gene_id	.;	gene_alias	.;	intron_id	SLC5A1.cDec03-intron1;	intron_status	RT_negative;
ENm004	ECgene	intron	794585	796740	.	-	.	transcript_id	H22C3172.3;	gene_id	.;	gene_alias	.;	intron_id	H22C3172.3-intron1;	intron_status	RT_positive;
ENm004	acembly	intron	794585	796740	.	-	.	transcript_id	RFPL2.bDec03;	gene_id	.;	gene_alias	.;	intron_id	RFPL2.bDec03-intron1;	intron_status	RT_positive;
ENm004	ECgene	intron	969384	973181	.	-	.	transcript_id	H22C3206.4;	gene_id	.;	gene_alias	.;	intron_id	H22C3206.4-intron1;	intron_status	RT_negative;
ENm004	acembly	intron	969384	973181	.	-	.	transcript_id	RFPL3S.eDec03;	gene_id	.;	gene_alias	.;	intron_id	RFPL3S.eDec03-intron1;	intron_status	RT_negative;
ENm004	ECgene	intron	1016575	1019000	.	+	.	transcript_id	H22C3223.1;	gene_id	.;	gene_alias	.;	intron_id	H22C3223.1-intron1;	intron_status	RT_negative;
ENm004	acembly	intron	1016575	1019001	.	+	.	transcript_id	stuter;	gene_id	.;	gene_alias	.;	intron_id	stuter-intron2;	intron_status	RT_negative;
ENm004	ECgene	intron	1598857	1606432	.	-	.	transcript_id	H22C3295.2;	gene_id	.;	gene_alias	.;	intron_id	H22C3295.2-intron1;	intron_status	RT_negative;
ENm004	acembly	intron	1598857	1606432	.	-	.	transcript_id	SYN3.aDec03;	gene_id	.;	gene_alias	.;	intron_id	SYN3.aDec03-intron1;	intron_status	RT_negative;
ENm004	ECgene	intron	151957	153322	.	+	.	transcript_id	H22C3064.56;	gene_id	.;	gene_alias	.;	intron_id	H22C3064.56-intron8;	intron_status	RT_negative;
ENm004	ECgene	intron	151957	153322	.	+	.	transcript_id	H22C3064.57;	gene_id	.;	gene_alias	.;	intron_id	H22C3064.57-intron8;	intron_status	RT_negative;
ENm004	genscan	intron	151957	153322	.	+	.	transcript_id	NT_011520.369;	gene_id	.;	gene_alias	.;	intron_id	NT_011520.369-intron8;	intron_status	RT_negative;
ENm004	ECgene	intron	24247	27680	.	-	.	transcript_id	H22C3034.1;	gene_id	.;	gene_alias	.;	intron_id	H22C3034.1-intron1;	intron_status	RT_negative;
ENm004	ECgene	intron	30802	33519	.	+	.	transcript_id	H22C3037.1;	gene_id	.;	gene_alias	.;	intron_id	H22C3037.1-intron1;	intron_status	RT_negative;
ENm004	ECgene	intron	96390	100341	.	+	.	transcript_id	H22C3064.56;	gene_id	.;	gene_alias	.;	intron_id	H22C3064.56-intron1;	intron_status	RT_negative;
ENm004	ECgene	intron	96390	100341	.	+	.	transcript_id	H22C3064.57;	gene_id	.;	gene_alias	.;	intron_id	H22C3064.57-intron1;	intron_status	RT_negative;
ENm004	ECgene	intron	210754	214703	.	-	.	transcript_id	H22C3077.1;	gene_id	.;	gene_alias	.;	intron_id	H22C3077.1-intron1;	intron_status	RT_negative;
ENm004	ECgene	intron	252396	253464	.	-	.	transcript_id	H22C3093.1;	gene_id	.;	gene_alias	.;	intron_id	H22C3093.1-intron1;	intron_status	RT_negative;
ENm004	ECgene	intron	797282	799169	.	+	.	transcript_id	H22C3173.1;	gene_id	.;	gene_alias	.;	intron_id	H22C3173.1-intron1;	intron_status	RT_negative;
ENm004	ECgene	intron	799311	860321	.	+	.	transcript_id	H22C3173.1;	gene_id	.;	gene_alias	.;	intron_id	H22C3173.1-intron2;	intron_status	RT_negative;
ENm004	ECgene	intron	860614	861390	.	+	.	transcript_id	H22C3173.1;	gene_id	.;	gene_alias	.;	intron_id	H22C3173.1-intron3;	intron_status	RT_negative;
ENm004	ECgene	intron	948972	949228	.	-	.	transcript_id	H22C3205.1;	gene_id	.;	gene_alias	.;	intron_id	H22C3205.1-intron1;	intron_status	RT_negative;
ENm004	ECgene	intron	962976	973181	.	-	.	transcript_id	H22C3206.3;	gene_id	.;	gene_alias	.;	intron_id	H22C3206.3-intron1;	intron_status	RT_negative;
ENm004	ECgene	intron	962976	969294	.	-	.	transcript_id	H22C3206.4;	gene_id	.;	gene_alias	.;	intron_id	H22C3206.4-intron2;	intron_status	RT_negative;
ENm004	ECgene	intron	991802	993154	.	+	.	transcript_id	H22C3218.1;	gene_id	.;	gene_alias	.;	intron_id	H22C3218.1-intron1;	intron_status	RT_negative;
ENm004	ECgene	intron	1093247	1101905	.	-	.	transcript_id	H22C3232.1;	gene_id	.;	gene_alias	.;	intron_id	H22C3232.1-intron1;	intron_status	RT_negative;
ENm004	ECgene	intron	1452902	1453284	.	-	.	transcript_id	H22C3255.10;	gene_id	.;	gene_alias	.;	intron_id	H22C3255.10-intron1;	intron_status	RT_negative;
ENm004	ECgene	intron	1406252	1406346	.	-	.	transcript_id	H22C3265.1;	gene_id	.;	gene_alias	.;	intron_id	H22C3265.1-intron2;	intron_status	RT_negative;
ENm004	ECgene	intron	1412296	1412383	.	-	.	transcript_id	H22C3265.1;	gene_id	.;	gene_alias	.;	intron_id	H22C3265.1-intron1;	intron_status	RT_negative;
ENm004	ECgene	intron	1421863	1422716	.	-	.	transcript_id	H22C3273.1;	gene_id	.;	gene_alias	.;	intron_id	H22C3273.1-intron1;	intron_status	RT_negative;
ENm004	ECgene	intron	149093	151617	.	+	.	transcript_id	H22C3064.56;	gene_id	.;	gene_alias	.;	intron_id	H22C3064.56-intron7;	intron_status	RT_negative;
ENm004	ECgene	intron	149093	151617	.	+	.	transcript_id	H22C3064.57;	gene_id	.;	gene_alias	.;	intron_id	H22C3064.57-intron7;	intron_status	RT_negative;
ENm004	genscan	intron	149093	151617	.	+	.	transcript_id	NT_011520.369;	gene_id	.;	gene_alias	.;	intron_id	NT_011520.369-intron7;	intron_status	RT_negative;
ENm004	geneid	intron	149093	151617	.	+	.	transcript_id	chr22_364.1;	gene_id	.;	gene_alias	.;	intron_id	chr22_364.1-intron5;	intron_status	RT_negative;
ENm004	sgpGene	intron	149093	151617	.	+	.	transcript_id	chr22_377.1;	gene_id	.;	gene_alias	.;	intron_id	chr22_377.1-intron11;	intron_status	RT_negative;
ENm004	ECgene	intron	948347	948767	.	-	.	transcript_id	H22C3205.1;	gene_id	.;	gene_alias	.;	intron_id	H22C3205.1-intron2;	intron_status	RT_negative;
ENm004	sgpGene	intron	948347	948767	.	-	.	transcript_id	chr22_390.1;	gene_id	.;	gene_alias	.;	intron_id	chr22_390.1-intron1;	intron_status	RT_negative;
ENm004	ensEstGene	intron	221918	222554	.	-	.	transcript_id	ENSESTT00000007893.0;	gene_id	.;	gene_alias	.;	intron_id	ENSESTT00000007893.0-intron1;	intron_status	RT_negative;
ENm004	softberryGene	intron	151621	151675	.	+	.	transcript_id	C22000532;	gene_id	.;	gene_alias	.;	intron_id	C22000532-intron1;	intron_status	RT_negative;
ENm004	softberryGene	intron	239995	240071	.	-	.	transcript_id	C22000535;	gene_id	.;	gene_alias	.;	intron_id	C22000535-intron3;	intron_status	RT_negative;
ENm004	softberryGene	intron	721839	721890	.	+	.	transcript_id	C22000545;	gene_id	.;	gene_alias	.;	intron_id	C22000545-intron1;	intron_status	RT_negative;
ENm004	softberryGene	intron	724542	724680	.	+	.	transcript_id	C22000545;	gene_id	.;	gene_alias	.;	intron_id	C22000545-intron3;	intron_status	RT_negative;
ENm004	softberryGene	intron	733374	735137	.	+	.	transcript_id	C22000545;	gene_id	.;	gene_alias	.;	intron_id	C22000545-intron7;	intron_status	RT_negative;
ENm004	softberryGene	intron	790474	791784	.	+	.	transcript_id	C22000550;	gene_id	.;	gene_alias	.;	intron_id	C22000550-intron1;	intron_status	RT_negative;
ENm004	softberryGene	intron	791893	791952	.	+	.	transcript_id	C22000550;	gene_id	.;	gene_alias	.;	intron_id	C22000550-intron2;	intron_status	RT_negative;
ENm004	softberryGene	intron	792245	800091	.	+	.	transcript_id	C22000550;	gene_id	.;	gene_alias	.;	intron_id	C22000550-intron3;	intron_status	RT_negative;
ENm004	softberryGene	intron	847715	853446	.	+	.	transcript_id	C22000552;	gene_id	.;	gene_alias	.;	intron_id	C22000552-intron1;	intron_status	RT_negative;
ENm004	softberryGene	intron	853626	860321	.	+	.	transcript_id	C22000552;	gene_id	.;	gene_alias	.;	intron_id	C22000552-intron2;	intron_status	RT_negative;
ENm004	softberryGene	intron	861565	861622	.	+	.	transcript_id	C22000553;	gene_id	.;	gene_alias	.;	intron_id	C22000553-intron1;	intron_status	RT_negative;
ENm004	softberryGene	intron	862445	862570	.	+	.	transcript_id	C22000553;	gene_id	.;	gene_alias	.;	intron_id	C22000553-intron3;	intron_status	RT_negative;
ENm004	softberryGene	intron	862781	862865	.	+	.	transcript_id	C22000553;	gene_id	.;	gene_alias	.;	intron_id	C22000553-intron4;	intron_status	RT_negative;
ENm004	softberryGene	intron	863012	863102	.	+	.	transcript_id	C22000553;	gene_id	.;	gene_alias	.;	intron_id	C22000553-intron5;	intron_status	RT_negative;
ENm004	softberryGene	intron	863763	863828	.	+	.	transcript_id	C22000553;	gene_id	.;	gene_alias	.;	intron_id	C22000553-intron6;	intron_status	RT_negative;
ENm004	softberryGene	intron	864170	864583	.	+	.	transcript_id	C22000553;	gene_id	.;	gene_alias	.;	intron_id	C22000553-intron7;	intron_status	RT_negative;
ENm004	softberryGene	intron	864740	864851	.	+	.	transcript_id	C22000553;	gene_id	.;	gene_alias	.;	intron_id	C22000553-intron8;	intron_status	RT_negative;
ENm004	softberryGene	intron	926792	927849	.	+	.	transcript_id	C22000554;	gene_id	.;	gene_alias	.;	intron_id	C22000554-intron1;	intron_status	RT_negative;
ENm004	softberryGene	intron	1243119	1252735	.	-	.	transcript_id	C22000563;	gene_id	.;	gene_alias	.;	intron_id	C22000563-intron8;	intron_status	RT_negative;
ENm004	softberryGene	intron	1252806	1253540	.	-	.	transcript_id	C22000563;	gene_id	.;	gene_alias	.;	intron_id	C22000563-intron7;	intron_status	RT_negative;
ENm004	softberryGene	intron	1253658	1282852	.	-	.	transcript_id	C22000563;	gene_id	.;	gene_alias	.;	intron_id	C22000563-intron6;	intron_status	RT_negative;
ENm004	softberryGene	intron	1282957	1303808	.	-	.	transcript_id	C22000563;	gene_id	.;	gene_alias	.;	intron_id	C22000563-intron5;	intron_status	RT_negative;
ENm004	softberryGene	intron	1303890	1336700	.	-	.	transcript_id	C22000563;	gene_id	.;	gene_alias	.;	intron_id	C22000563-intron4;	intron_status	RT_negative;
ENm004	softberryGene	intron	1336860	1337679	.	-	.	transcript_id	C22000563;	gene_id	.;	gene_alias	.;	intron_id	C22000563-intron3;	intron_status	RT_negative;
ENm004	softberryGene	intron	1337693	1371799	.	-	.	transcript_id	C22000563;	gene_id	.;	gene_alias	.;	intron_id	C22000563-intron2;	intron_status	RT_negative;
ENm004	softberryGene	intron	1371909	1373265	.	-	.	transcript_id	C22000563;	gene_id	.;	gene_alias	.;	intron_id	C22000563-intron1;	intron_status	RT_negative;
ENm004	softberryGene	intron	1620603	1626963	.	-	.	transcript_id	C22000566;	gene_id	.;	gene_alias	.;	intron_id	C22000566-intron6;	intron_status	RT_negative;
ENm004	softberryGene	intron	1627125	1634671	.	-	.	transcript_id	C22000566;	gene_id	.;	gene_alias	.;	intron_id	C22000566-intron5;	intron_status	RT_negative;
ENm004	softberryGene	intron	1634791	1644257	.	-	.	transcript_id	C22000566;	gene_id	.;	gene_alias	.;	intron_id	C22000566-intron4;	intron_status	RT_negative;
ENm004	softberryGene	intron	1644494	1658972	.	-	.	transcript_id	C22000566;	gene_id	.;	gene_alias	.;	intron_id	C22000566-intron3;	intron_status	RT_negative;
ENm004	softberryGene	intron	1659151	1681266	.	-	.	transcript_id	C22000566;	gene_id	.;	gene_alias	.;	intron_id	C22000566-intron2;	intron_status	RT_negative;
ENm004	softberryGene	intron	1681535	1694031	.	-	.	transcript_id	C22000566;	gene_id	.;	gene_alias	.;	intron_id	C22000566-intron1;	intron_status	RT_negative;
ENm004	softberryGene	intron	728177	733237	.	+	.	transcript_id	C22000545;	gene_id	.;	gene_alias	.;	intron_id	C22000545-intron6;	intron_status	RT_negative;
ENm004	genscan	intron	728177	733237	.	+	.	transcript_id	NT_011520.388;	gene_id	.;	gene_alias	.;	intron_id	NT_011520.388-intron6;	intron_status	RT_negative;
ENm004	geneid	intron	728177	733237	.	+	.	transcript_id	chr22_373.1;	gene_id	.;	gene_alias	.;	intron_id	chr22_373.1-intron3;	intron_status	RT_negative;
ENm004	softberryGene	intron	736263	742352	.	-	.	transcript_id	C22000546;	gene_id	.;	gene_alias	.;	intron_id	C22000546-intron6;	intron_status	RT_negative;
ENm004	genscan	intron	736263	742352	.	-	.	transcript_id	NT_011520.389;	gene_id	.;	gene_alias	.;	intron_id	NT_011520.389-intron7;	intron_status	RT_negative;
ENm004	geneid	intron	736263	742352	.	-	.	transcript_id	chr22_374.1;	gene_id	.;	gene_alias	.;	intron_id	chr22_374.1-intron7;	intron_status	RT_negative;
ENm004	softberryGene	intron	861792	861909	.	+	.	transcript_id	C22000553;	gene_id	.;	gene_alias	.;	intron_id	C22000553-intron2;	intron_status	RT_negative;
ENm004	genscan	intron	861792	861909	.	+	.	transcript_id	NT_011520.392;	gene_id	.;	gene_alias	.;	intron_id	NT_011520.392-intron4;	intron_status	RT_negative;
ENm004	sgpGene	intron	861792	861909	.	+	.	transcript_id	chr22_377.1;	gene_id	.;	gene_alias	.;	intron_id	chr22_377.1-intron3;	intron_status	RT_negative;
ENm004	softberryGene	intron	726168	728057	.	+	.	transcript_id	C22000545;	gene_id	.;	gene_alias	.;	intron_id	C22000545-intron5;	intron_status	RT_negative;
ENm004	genscan	intron	726168	728057	.	+	.	transcript_id	NT_011520.388;	gene_id	.;	gene_alias	.;	intron_id	NT_011520.388-intron5;	intron_status	RT_negative;
ENm004	softberryGene	intron	722029	724350	.	+	.	transcript_id	C22000545;	gene_id	.;	gene_alias	.;	intron_id	C22000545-intron2;	intron_status	RT_negative;
ENm004	genscan	intron	722029	724350	.	+	.	transcript_id	NT_011520.388;	gene_id	.;	gene_alias	.;	intron_id	NT_011520.388-intron2;	intron_status	RT_negative;
ENm004	twinscan	intron	722029	724350	.	+	.	transcript_id	chr22.31.011.a;	gene_id	.;	gene_alias	.;	intron_id	chr22.31.011.a-intron1;	intron_status	RT_negative;
ENm004	geneid	intron	240310	245102	.	-	.	transcript_id	chr22_366.1;	gene_id	.;	gene_alias	.;	intron_id	chr22_366.1-intron3;	intron_status	RT_negative;
ENm004	geneid	intron	245149	252111	.	-	.	transcript_id	chr22_366.1;	gene_id	.;	gene_alias	.;	intron_id	chr22_366.1-intron2;	intron_status	RT_negative;
ENm004	geneid	intron	252162	254030	.	-	.	transcript_id	chr22_366.1;	gene_id	.;	gene_alias	.;	intron_id	chr22_366.1-intron1;	intron_status	RT_negative;
ENm004	geneid	intron	498527	529738	.	+	.	transcript_id	chr22_368.1;	gene_id	.;	gene_alias	.;	intron_id	chr22_368.1-intron35;	intron_status	RT_negative;
ENm004	geneid	intron	562356	588536	.	+	.	transcript_id	chr22_370.1;	gene_id	.;	gene_alias	.;	intron_id	chr22_370.1-intron1;	intron_status	RT_negative;
ENm004	geneid	intron	721839	724350	.	+	.	transcript_id	chr22_373.1;	gene_id	.;	gene_alias	.;	intron_id	chr22_373.1-intron1;	intron_status	RT_negative;
ENm004	geneid	intron	724542	728057	.	+	.	transcript_id	chr22_373.1;	gene_id	.;	gene_alias	.;	intron_id	chr22_373.1-intron2;	intron_status	RT_negative;
ENm004	geneid	intron	733374	734610	.	+	.	transcript_id	chr22_373.1;	gene_id	.;	gene_alias	.;	intron_id	chr22_373.1-intron4;	intron_status	RT_negative;
ENm004	geneid	intron	751257	765146	.	-	.	transcript_id	chr22_374.1;	gene_id	.;	gene_alias	.;	intron_id	chr22_374.1-intron1;	intron_status	RT_negative;
ENm004	geneid	intron	786525	798779	.	-	.	transcript_id	chr22_375.1;	gene_id	.;	gene_alias	.;	intron_id	chr22_375.1-intron2;	intron_status	RT_negative;
ENm004	geneid	intron	798930	802097	.	-	.	transcript_id	chr22_375.1;	gene_id	.;	gene_alias	.;	intron_id	chr22_375.1-intron1;	intron_status	RT_negative;
ENm004	sgpGene	intron	860663	861413	.	+	.	transcript_id	chr22_377.1;	gene_id	.;	gene_alias	.;	intron_id	chr22_377.1-intron1;	intron_status	RT_negative;
ENm004	sgpGene	intron	861535	861622	.	+	.	transcript_id	chr22_377.1;	gene_id	.;	gene_alias	.;	intron_id	chr22_377.1-intron2;	intron_status	RT_negative;
ENm004	sgpGene	intron	862407	862598	.	+	.	transcript_id	chr22_377.1;	gene_id	.;	gene_alias	.;	intron_id	chr22_377.1-intron4;	intron_status	RT_negative;
ENm004	geneid	intron	950479	952285	.	+	.	transcript_id	chr22_380.1;	gene_id	.;	gene_alias	.;	intron_id	chr22_380.1-intron2;	intron_status	RT_positive;
ENm004	geneid	intron	952793	968755	.	+	.	transcript_id	chr22_380.1;	gene_id	.;	gene_alias	.;	intron_id	chr22_380.1-intron3;	intron_status	RT_negative;
ENm004	geneid	intron	968842	977489	.	+	.	transcript_id	chr22_380.1;	gene_id	.;	gene_alias	.;	intron_id	chr22_380.1-intron4;	intron_status	RT_negative;
ENm004	geneid	intron	1260991	1290400	.	-	.	transcript_id	chr22_383.1;	gene_id	.;	gene_alias	.;	intron_id	chr22_383.1-intron1;	intron_status	RT_negative;
ENm004	geneid	intron	1121043	1124713	.	-	.	transcript_id	chr22_383.1;	gene_id	.;	gene_alias	.;	intron_id	chr22_383.1-intron11;	intron_status	RT_negative;
ENm004	geneid	intron	1133747	1160089	.	-	.	transcript_id	chr22_383.1;	gene_id	.;	gene_alias	.;	intron_id	chr22_383.1-intron7;	intron_status	RT_negative;
ENm004	geneid	intron	1160117	1188706	.	-	.	transcript_id	chr22_383.1;	gene_id	.;	gene_alias	.;	intron_id	chr22_383.1-intron6;	intron_status	RT_negative;
ENm004	geneid	intron	1188770	1214359	.	-	.	transcript_id	chr22_383.1;	gene_id	.;	gene_alias	.;	intron_id	chr22_383.1-intron5;	intron_status	RT_negative;
ENm004	geneid	intron	1214386	1245422	.	-	.	transcript_id	chr22_383.1;	gene_id	.;	gene_alias	.;	intron_id	chr22_383.1-intron4;	intron_status	RT_negative;
ENm004	geneid	intron	1245444	1253739	.	-	.	transcript_id	chr22_383.1;	gene_id	.;	gene_alias	.;	intron_id	chr22_383.1-intron3;	intron_status	RT_negative;
ENm004	geneid	intron	1253774	1260960	.	-	.	transcript_id	chr22_383.1;	gene_id	.;	gene_alias	.;	intron_id	chr22_383.1-intron2;	intron_status	RT_negative;
ENm004	sgpGene	intron	1410846	1423005	.	+	.	transcript_id	chr22_385.1;	gene_id	.;	gene_alias	.;	intron_id	chr22_385.1-intron2;	intron_status	RT_negative;
ENm004	sgpGene	intron	1423041	1441485	.	+	.	transcript_id	chr22_385.1;	gene_id	.;	gene_alias	.;	intron_id	chr22_385.1-intron3;	intron_status	RT_negative;
ENm004	sgpGene	intron	1457039	1460999	.	-	.	transcript_id	chr22_386.1;	gene_id	.;	gene_alias	.;	intron_id	chr22_386.1-intron4;	intron_status	RT_negative;
ENm004	sgpGene	intron	1461157	1466674	.	-	.	transcript_id	chr22_386.1;	gene_id	.;	gene_alias	.;	intron_id	chr22_386.1-intron3;	intron_status	RT_negative;
ENm004	geneid	intron	1610377	1649598	.	-	.	transcript_id	chr22_389.1;	gene_id	.;	gene_alias	.;	intron_id	chr22_389.1-intron1;	intron_status	RT_negative;
ENm004	genscan	intron	80779	81937	.	-	.	transcript_id	NT_011520.368;	gene_id	.;	gene_alias	.;	intron_id	NT_011520.368-intron1;	intron_status	RT_negative;
ENm004	geneid	intron	80779	81937	.	-	.	transcript_id	chr22_363.1;	gene_id	.;	gene_alias	.;	intron_id	chr22_363.1-intron1;	intron_status	RT_negative;
ENm004	genscan	intron	1124738	1125825	.	-	.	transcript_id	NT_011520.397;	gene_id	.;	gene_alias	.;	intron_id	NT_011520.397-intron5;	intron_status	RT_negative;
ENm004	geneid	intron	1124738	1125825	.	-	.	transcript_id	chr22_383.1;	gene_id	.;	gene_alias	.;	intron_id	chr22_383.1-intron10;	intron_status	RT_negative;
ENm004	genscan	intron	1394156	1410718	.	+	.	transcript_id	NT_011520.401;	gene_id	.;	gene_alias	.;	intron_id	NT_011520.401-intron1;	intron_status	RT_negative;
ENm004	sgpGene	intron	1394156	1410718	.	+	.	transcript_id	chr22_385.1;	gene_id	.;	gene_alias	.;	intron_id	chr22_385.1-intron1;	intron_status	RT_negative;
ENm004	genscan	intron	1456223	1456948	.	-	.	transcript_id	NT_011520.402;	gene_id	.;	gene_alias	.;	intron_id	NT_011520.402-intron6;	intron_status	RT_negative;
ENm004	sgpGene	intron	1456223	1456948	.	-	.	transcript_id	chr22_386.1;	gene_id	.;	gene_alias	.;	intron_id	chr22_386.1-intron5;	intron_status	RT_negative;
ENm004	genscan	intron	104076	113267	.	+	.	transcript_id	NT_011520.369;	gene_id	.;	gene_alias	.;	intron_id	NT_011520.369-intron1;	intron_status	RT_negative;
ENm004	genscan	intron	113435	120722	.	+	.	transcript_id	NT_011520.369;	gene_id	.;	gene_alias	.;	intron_id	NT_011520.369-intron2;	intron_status	RT_negative;
ENm004	genscan	intron	176006	188843	.	+	.	transcript_id	NT_011520.369;	gene_id	.;	gene_alias	.;	intron_id	NT_011520.369-intron12;	intron_status	RT_negative;
ENm004	genscan	intron	189045	194244	.	+	.	transcript_id	NT_011520.369;	gene_id	.;	gene_alias	.;	intron_id	NT_011520.369-intron13;	intron_status	RT_negative;
ENm004	genscan	intron	224325	225223	.	-	.	transcript_id	NT_011520.370;	gene_id	.;	gene_alias	.;	intron_id	NT_011520.370-intron5;	intron_status	RT_negative;
ENm004	genscan	intron	225244	231837	.	-	.	transcript_id	NT_011520.370;	gene_id	.;	gene_alias	.;	intron_id	NT_011520.370-intron4;	intron_status	RT_negative;
ENm004	genscan	intron	231890	240133	.	-	.	transcript_id	NT_011520.370;	gene_id	.;	gene_alias	.;	intron_id	NT_011520.370-intron3;	intron_status	RT_negative;
ENm004	genscan	intron	498527	509522	.	+	.	transcript_id	NT_011520.384;	gene_id	.;	gene_alias	.;	intron_id	NT_011520.384-intron40;	intron_status	RT_negative;
ENm004	genscan	intron	554814	560283	.	-	.	transcript_id	NT_011520.386;	gene_id	.;	gene_alias	.;	intron_id	NT_011520.386-intron2;	intron_status	RT_negative;
ENm004	genscan	intron	560337	575912	.	-	.	transcript_id	NT_011520.386;	gene_id	.;	gene_alias	.;	intron_id	NT_011520.386-intron1;	intron_status	RT_negative;
ENm004	genscan	intron	631877	632710	.	+	.	transcript_id	NT_011520.387;	gene_id	.;	gene_alias	.;	intron_id	NT_011520.387-intron1;	intron_status	RT_negative;
ENm004	genscan	intron	632895	635271	.	+	.	transcript_id	NT_011520.387;	gene_id	.;	gene_alias	.;	intron_id	NT_011520.387-intron2;	intron_status	RT_negative;
ENm004	genscan	intron	721839	721890	.	+	.	transcript_id	NT_011520.388;	gene_id	.;	gene_alias	.;	intron_id	NT_011520.388-intron1;	intron_status	RT_negative;
ENm004	genscan	intron	733374	735137	.	+	.	transcript_id	NT_011520.388;	gene_id	.;	gene_alias	.;	intron_id	NT_011520.388-intron7;	intron_status	RT_wrong_junction;
ENm004	genscan	intron	751257	765293	.	-	.	transcript_id	NT_011520.389;	gene_id	.;	gene_alias	.;	intron_id	NT_011520.389-intron1;	intron_status	RT_negative;
ENm004	genscan	intron	785227	790469	.	-	.	transcript_id	NT_011520.390;	gene_id	.;	gene_alias	.;	intron_id	NT_011520.390-intron5;	intron_status	RT_negative;
ENm004	genscan	intron	790516	791950	.	-	.	transcript_id	NT_011520.390;	gene_id	.;	gene_alias	.;	intron_id	NT_011520.390-intron4;	intron_status	RT_negative;
ENm004	genscan	intron	792073	794859	.	-	.	transcript_id	NT_011520.390;	gene_id	.;	gene_alias	.;	intron_id	NT_011520.390-intron3;	intron_status	RT_negative;
ENm004	genscan	intron	794957	801144	.	-	.	transcript_id	NT_011520.390;	gene_id	.;	gene_alias	.;	intron_id	NT_011520.390-intron2;	intron_status	RT_negative;
ENm004	genscan	intron	801338	802097	.	-	.	transcript_id	NT_011520.390;	gene_id	.;	gene_alias	.;	intron_id	NT_011520.390-intron1;	intron_status	RT_negative;
ENm004	genscan	intron	864230	864583	.	+	.	transcript_id	NT_011520.392;	gene_id	.;	gene_alias	.;	intron_id	NT_011520.392-intron10;	intron_status	RT_negative;
ENm004	genscan	intron	864808	864992	.	+	.	transcript_id	NT_011520.392;	gene_id	.;	gene_alias	.;	intron_id	NT_011520.392-intron11;	intron_status	RT_negative;
ENm004	genscan	intron	858943	860321	.	+	.	transcript_id	NT_011520.392;	gene_id	.;	gene_alias	.;	intron_id	NT_011520.392-intron1;	intron_status	RT_negative;
ENm004	genscan	intron	860663	861413	.	+	.	transcript_id	NT_011520.392;	gene_id	.;	gene_alias	.;	intron_id	NT_011520.392-intron2;	intron_status	RT_negative;
ENm004	genscan	intron	861541	861643	.	+	.	transcript_id	NT_011520.392;	gene_id	.;	gene_alias	.;	intron_id	NT_011520.392-intron3;	intron_status	RT_negative;
ENm004	genscan	intron	862464	862598	.	+	.	transcript_id	NT_011520.392;	gene_id	.;	gene_alias	.;	intron_id	NT_011520.392-intron5;	intron_status	RT_negative;
ENm004	genscan	intron	862865	862865	.	+	.	transcript_id	NT_011520.392;	gene_id	.;	gene_alias	.;	intron_id	NT_011520.392-intron6;	intron_status	RT_positive;
ENm004	genscan	intron	863116	863168	.	+	.	transcript_id	NT_011520.392;	gene_id	.;	gene_alias	.;	intron_id	NT_011520.392-intron7;	intron_status	RT_negative;
ENm004	genscan	intron	863381	863403	.	+	.	transcript_id	NT_011520.392;	gene_id	.;	gene_alias	.;	intron_id	NT_011520.392-intron8;	intron_status	RT_negative;
ENm004	genscan	intron	863577	863873	.	+	.	transcript_id	NT_011520.392;	gene_id	.;	gene_alias	.;	intron_id	NT_011520.392-intron9;	intron_status	RT_negative;
ENm004	genscan	intron	923886	926360	.	+	.	transcript_id	NT_011520.393;	gene_id	.;	gene_alias	.;	intron_id	NT_011520.393-intron1;	intron_status	RT_negative;
ENm004	genscan	intron	926792	927868	.	+	.	transcript_id	NT_011520.393;	gene_id	.;	gene_alias	.;	intron_id	NT_011520.393-intron2;	intron_status	RT_negative;
ENm004	genscan	intron	928029	948901	.	+	.	transcript_id	NT_011520.393;	gene_id	.;	gene_alias	.;	intron_id	NT_011520.393-intron3;	intron_status	RT_negative;
ENm004	genscan	intron	949028	950187	.	+	.	transcript_id	NT_011520.393;	gene_id	.;	gene_alias	.;	intron_id	NT_011520.393-intron4;	intron_status	RT_negative;
ENm004	genscan	intron	968756	977469	.	+	.	transcript_id	NT_011520.394;	gene_id	.;	gene_alias	.;	intron_id	NT_011520.394-intron1;	intron_status	RT_negative;
ENm004	genscan	intron	1034766	1035080	.	-	.	transcript_id	NT_011520.395;	gene_id	.;	gene_alias	.;	intron_id	NT_011520.395-intron1;	intron_status	RT_negative;
ENm004	genscan	intron	1121043	1124653	.	-	.	transcript_id	NT_011520.397;	gene_id	.;	gene_alias	.;	intron_id	NT_011520.397-intron6;	intron_status	RT_negative;
ENm004	genscan	intron	1125929	1128188	.	-	.	transcript_id	NT_011520.397;	gene_id	.;	gene_alias	.;	intron_id	NT_011520.397-intron4;	intron_status	RT_negative;
ENm004	genscan	intron	1128237	1130068	.	-	.	transcript_id	NT_011520.397;	gene_id	.;	gene_alias	.;	intron_id	NT_011520.397-intron3;	intron_status	RT_negative;
ENm004	genscan	intron	1130144	1133603	.	-	.	transcript_id	NT_011520.397;	gene_id	.;	gene_alias	.;	intron_id	NT_011520.397-intron2;	intron_status	RT_negative;
ENm004	genscan	intron	1133747	1136833	.	-	.	transcript_id	NT_011520.397;	gene_id	.;	gene_alias	.;	intron_id	NT_011520.397-intron1;	intron_status	RT_negative;
ENm004	genscan	intron	1303890	1305377	.	-	.	transcript_id	NT_011520.399;	gene_id	.;	gene_alias	.;	intron_id	NT_011520.399-intron1;	intron_status	RT_negative;
ENm004	genscan	intron	1179840	1188706	.	-	.	transcript_id	NT_011520.399;	gene_id	.;	gene_alias	.;	intron_id	NT_011520.399-intron10;	intron_status	RT_negative;
ENm004	genscan	intron	1188770	1214475	.	-	.	transcript_id	NT_011520.399;	gene_id	.;	gene_alias	.;	intron_id	NT_011520.399-intron9;	intron_status	RT_negative;
ENm004	genscan	intron	1214569	1216590	.	-	.	transcript_id	NT_011520.399;	gene_id	.;	gene_alias	.;	intron_id	NT_011520.399-intron8;	intron_status	RT_negative;
ENm004	genscan	intron	1216727	1217829	.	-	.	transcript_id	NT_011520.399;	gene_id	.;	gene_alias	.;	intron_id	NT_011520.399-intron7;	intron_status	RT_negative;
ENm004	genscan	intron	1217969	1221638	.	-	.	transcript_id	NT_011520.399;	gene_id	.;	gene_alias	.;	intron_id	NT_011520.399-intron6;	intron_status	RT_negative;
ENm004	genscan	intron	1221845	1275171	.	-	.	transcript_id	NT_011520.399;	gene_id	.;	gene_alias	.;	intron_id	NT_011520.399-intron5;	intron_status	RT_negative;
ENm004	genscan	intron	1275258	1290594	.	-	.	transcript_id	NT_011520.399;	gene_id	.;	gene_alias	.;	intron_id	NT_011520.399-intron4;	intron_status	RT_negative;
ENm004	genscan	intron	1290659	1300872	.	-	.	transcript_id	NT_011520.399;	gene_id	.;	gene_alias	.;	intron_id	NT_011520.399-intron3;	intron_status	RT_negative;
ENm004	genscan	intron	1300988	1303808	.	-	.	transcript_id	NT_011520.399;	gene_id	.;	gene_alias	.;	intron_id	NT_011520.399-intron2;	intron_status	RT_negative;
ENm004	genscan	intron	1330029	1336705	.	+	.	transcript_id	NT_011520.400;	gene_id	.;	gene_alias	.;	intron_id	NT_011520.400-intron1;	intron_status	RT_negative;
ENm004	genscan	intron	1336742	1346708	.	+	.	transcript_id	NT_011520.400;	gene_id	.;	gene_alias	.;	intron_id	NT_011520.400-intron2;	intron_status	RT_negative;
ENm004	genscan	intron	1346792	1353043	.	+	.	transcript_id	NT_011520.400;	gene_id	.;	gene_alias	.;	intron_id	NT_011520.400-intron3;	intron_status	RT_negative;
ENm004	genscan	intron	1353131	1375209	.	+	.	transcript_id	NT_011520.400;	gene_id	.;	gene_alias	.;	intron_id	NT_011520.400-intron4;	intron_status	RT_negative;
ENm004	genscan	intron	1375271	1377015	.	+	.	transcript_id	NT_011520.400;	gene_id	.;	gene_alias	.;	intron_id	NT_011520.400-intron5;	intron_status	RT_negative;
ENm004	genscan	intron	1410846	1415339	.	+	.	transcript_id	NT_011520.401;	gene_id	.;	gene_alias	.;	intron_id	NT_011520.401-intron2;	intron_status	RT_negative;
ENm004	genscan	intron	1415402	1422608	.	+	.	transcript_id	NT_011520.401;	gene_id	.;	gene_alias	.;	intron_id	NT_011520.401-intron3;	intron_status	RT_negative;
ENm004	genscan	intron	1422718	1422847	.	+	.	transcript_id	NT_011520.401;	gene_id	.;	gene_alias	.;	intron_id	NT_011520.401-intron4;	intron_status	RT_negative;
ENm004	genscan	intron	1422900	1441325	.	+	.	transcript_id	NT_011520.401;	gene_id	.;	gene_alias	.;	intron_id	NT_011520.401-intron5;	intron_status	RT_negative;
ENm004	genscan	intron	1441375	1441485	.	+	.	transcript_id	NT_011520.401;	gene_id	.;	gene_alias	.;	intron_id	NT_011520.401-intron6;	intron_status	RT_negative;
ENm004	genscan	intron	1572735	1592564	.	-	.	transcript_id	NT_011520.402;	gene_id	.;	gene_alias	.;	intron_id	NT_011520.402-intron2;	intron_status	RT_negative;
ENm004	genscan	intron	1592649	1598383	.	-	.	transcript_id	NT_011520.402;	gene_id	.;	gene_alias	.;	intron_id	NT_011520.402-intron1;	intron_status	RT_negative;
ENm004	genscan	intron	1614611	1634715	.	+	.	transcript_id	NT_011520.403;	gene_id	.;	gene_alias	.;	intron_id	NT_011520.403-intron1;	intron_status	RT_negative;
ENm004	genscan	intron	1634811	1641928	.	+	.	transcript_id	NT_011520.403;	gene_id	.;	gene_alias	.;	intron_id	NT_011520.403-intron2;	intron_status	RT_negative;
ENm004	genscan	intron	1642007	1643932	.	+	.	transcript_id	NT_011520.403;	gene_id	.;	gene_alias	.;	intron_id	NT_011520.403-intron3;	intron_status	RT_negative;
ENm004	sgpGene	intron	80853	81266	.	-	.	transcript_id	chr22_376.1;	gene_id	.;	gene_alias	.;	intron_id	chr22_376.1-intron1;	intron_status	RT_wrong_junction;
ENm004	sgpGene	intron	358702	365618	.	+	.	transcript_id	chr22_381.1;	gene_id	.;	gene_alias	.;	intron_id	chr22_381.1-intron5;	intron_status	RT_negative;
ENm004	sgpGene	intron	365651	370131	.	+	.	transcript_id	chr22_381.1;	gene_id	.;	gene_alias	.;	intron_id	chr22_381.1-intron6;	intron_status	RT_negative;
ENm004	sgpGene	intron	498527	529561	.	+	.	transcript_id	chr22_381.1;	gene_id	.;	gene_alias	.;	intron_id	chr22_381.1-intron41;	intron_status	RT_negative;
ENm004	sgpGene	intron	626375	631484	.	+	.	transcript_id	chr22_384.1;	gene_id	.;	gene_alias	.;	intron_id	chr22_384.1-intron2;	intron_status	RT_negative;
ENm004	sgpGene	intron	702209	724350	.	+	.	transcript_id	chr22_385.1;	gene_id	.;	gene_alias	.;	intron_id	chr22_385.1-intron22;	intron_status	RT_negative;
ENm004	sgpGene	intron	726168	734610	.	+	.	transcript_id	chr22_385.1;	gene_id	.;	gene_alias	.;	intron_id	chr22_385.1-intron25;	intron_status	RT_negative;
ENm004	sgpGene	intron	829448	831018	.	-	.	transcript_id	chr22_388.1;	gene_id	.;	gene_alias	.;	intron_id	chr22_388.1-intron5;	intron_status	RT_negative;
ENm004	sgpGene	intron	851970	860321	.	+	.	transcript_id	chr22_389.1;	gene_id	.;	gene_alias	.;	intron_id	chr22_389.1-intron1;	intron_status	RT_negative;
ENm004	sgpGene	intron	860614	862305	.	+	.	transcript_id	chr22_389.1;	gene_id	.;	gene_alias	.;	intron_id	chr22_389.1-intron2;	intron_status	RT_negative;
ENm004	sgpGene	intron	862464	862598	.	+	.	transcript_id	chr22_389.1;	gene_id	.;	gene_alias	.;	intron_id	chr22_389.1-intron3;	intron_status	RT_negative;
ENm004	sgpGene	intron	968756	968879	.	+	.	transcript_id	chr22_392.1;	gene_id	.;	gene_alias	.;	intron_id	chr22_392.1-intron1;	intron_status	RT_negative;
ENm004	sgpGene	intron	1056504	1062244	.	-	.	transcript_id	chr22_393.1;	gene_id	.;	gene_alias	.;	intron_id	chr22_393.1-intron1;	intron_status	RT_negative;
ENm004	sgpGene	intron	1110310	1114349	.	-	.	transcript_id	chr22_395.1;	gene_id	.;	gene_alias	.;	intron_id	chr22_395.1-intron6;	intron_status	RT_negative;
ENm004	sgpGene	intron	1114411	1120907	.	-	.	transcript_id	chr22_395.1;	gene_id	.;	gene_alias	.;	intron_id	chr22_395.1-intron5;	intron_status	RT_negative;
ENm004	sgpGene	intron	1133747	1146542	.	-	.	transcript_id	chr22_395.1;	gene_id	.;	gene_alias	.;	intron_id	chr22_395.1-intron1;	intron_status	RT_negative;
ENm004	sgpGene	intron	1154847	1156788	.	+	.	transcript_id	chr22_396.1;	gene_id	.;	gene_alias	.;	intron_id	chr22_396.1-intron1;	intron_status	RT_negative;
ENm004	sgpGene	intron	1188770	1195653	.	-	.	transcript_id	chr22_397.1;	gene_id	.;	gene_alias	.;	intron_id	chr22_397.1-intron1;	intron_status	RT_negative;
ENm004	sgpGene	intron	1357290	1393522	.	-	.	transcript_id	chr22_399.1;	gene_id	.;	gene_alias	.;	intron_id	chr22_399.1-intron1;	intron_status	RT_negative;
ENm004	sgpGene	intron	1428822	1441485	.	+	.	transcript_id	chr22_400.1;	gene_id	.;	gene_alias	.;	intron_id	chr22_400.1-intron1;	intron_status	RT_negative;
ENm004	sgpGene	intron	1455044	1456948	.	-	.	transcript_id	chr22_401.1;	gene_id	.;	gene_alias	.;	intron_id	chr22_401.1-intron2;	intron_status	RT_negative;
ENm004	sgpGene	intron	1555913	1572676	.	-	.	transcript_id	chr22_403.1;	gene_id	.;	gene_alias	.;	intron_id	chr22_403.1-intron2;	intron_status	RT_negative;
ENm004	sgpGene	intron	1605260	1607293	.	+	.	transcript_id	chr22_404.1;	gene_id	.;	gene_alias	.;	intron_id	chr22_404.1-intron1;	intron_status	RT_negative;
ENm004	softberryGene	intron	724716	726061	.	+	.	transcript_id	C22000545;	gene_id	.;	gene_alias	.;	intron_id	C22000545-intron4;	intron_status	RT_negative;
ENm004	genscan	intron	724716	726061	.	+	.	transcript_id	NT_011520.388;	gene_id	.;	gene_alias	.;	intron_id	NT_011520.388-intron4;	intron_status	RT_negative;
ENm004	sgpGene	intron	724716	726061	.	+	.	transcript_id	chr22_385.1;	gene_id	.;	gene_alias	.;	intron_id	chr22_385.1-intron24;	intron_status	RT_negative;
ENm004	geneid	intron	1494897	1523421	.	-	.	transcript_id	chr22_387.1;	gene_id	.;	gene_alias	.;	intron_id	chr22_387.1-intron2;	intron_status	RT_negative;
ENm004	sgpGene	intron	1494897	1523421	.	-	.	transcript_id	chr22_402.1;	gene_id	.;	gene_alias	.;	intron_id	chr22_402.1-intron2;	intron_status	RT_negative;
ENm004	geneid	intron	1523514	1549341	.	-	.	transcript_id	chr22_387.1;	gene_id	.;	gene_alias	.;	intron_id	chr22_387.1-intron1;	intron_status	RT_negative;
ENm004	sgpGene	intron	1523514	1549341	.	-	.	transcript_id	chr22_402.1;	gene_id	.;	gene_alias	.;	intron_id	chr22_402.1-intron1;	intron_status	RT_negative;
ENm004	genscan	intron	724542	724680	.	+	.	transcript_id	NT_011520.388;	gene_id	.;	gene_alias	.;	intron_id	NT_011520.388-intron3;	intron_status	RT_negative;
ENm004	sgpGene	intron	724542	724680	.	+	.	transcript_id	chr22_385.1;	gene_id	.;	gene_alias	.;	intron_id	chr22_385.1-intron23;	intron_status	RT_negative;
ENm004	twinscan	intron	55167	55405	.	-	.	transcript_id	chr22.31.004.a;	gene_id	.;	gene_alias	.;	intron_id	chr22.31.004.a-intron5;	intron_status	RT_negative;
ENm004	twinscan	intron	55414	55721	.	-	.	transcript_id	chr22.31.004.a;	gene_id	.;	gene_alias	.;	intron_id	chr22.31.004.a-intron4;	intron_status	RT_negative;
ENm004	twinscan	intron	1007902	1007948	.	-	.	transcript_id	chr22.32.002.a;	gene_id	.;	gene_alias	.;	intron_id	chr22.32.002.a-intron9;	intron_status	RT_negative;
ENm004	twinscan	intron	1029959	1034802	.	-	.	transcript_id	chr22.32.002.a;	gene_id	.;	gene_alias	.;	intron_id	chr22.32.002.a-intron1;	intron_status	RT_negative;
ENm004	twinscan	intron	1133747	1136833	.	-	.	transcript_id	chr22.32.004.a;	gene_id	.;	gene_alias	.;	intron_id	chr22.32.004.a-intron1;	intron_status	RT_negative;
ENm004	twinscan	intron	1438956	1441485	.	+	.	transcript_id	chr22.32.006.a;	gene_id	.;	gene_alias	.;	intron_id	chr22.32.006.a-intron1;	intron_status	RT_negative;
ENm006	ECgene	intron	62721	63856	.	-	.	transcript_id	HXC8345.90;	gene_id	.;	gene_alias	.;	intron_id	HXC8345.90-intron12;	intron_status	RT_negative;
ENm006	ECgene	intron	62721	63856	.	-	.	transcript_id	HXC8345.91;	gene_id	.;	gene_alias	.;	intron_id	HXC8345.91-intron12;	intron_status	RT_negative;
ENm006	ECgene	intron	62721	63856	.	-	.	transcript_id	HXC8345.92;	gene_id	.;	gene_alias	.;	intron_id	HXC8345.92-intron12;	intron_status	RT_negative;
ENm006	ECgene	intron	131778	133003	.	+	.	transcript_id	HXC8372.3;	gene_id	.;	gene_alias	.;	intron_id	HXC8372.3-intron1;	intron_status	RT_positive;
ENm006	ECgene	intron	170916	171288	.	+	.	transcript_id	HXC8386.1;	gene_id	.;	gene_alias	.;	intron_id	HXC8386.1-intron1;	intron_status	RT_negative;
ENm006	ECgene	intron	217535	231543	.	-	.	transcript_id	HXC8414.1;	gene_id	.;	gene_alias	.;	intron_id	HXC8414.1-intron1;	intron_status	RT_negative;
ENm006	ECgene	intron	240049	241902	.	-	.	transcript_id	HXC8421.1;	gene_id	.;	gene_alias	.;	intron_id	HXC8421.1-intron1;	intron_status	RT_negative;
ENm006	ECgene	intron	334771	336483	.	+	.	transcript_id	HXC8433.1;	gene_id	.;	gene_alias	.;	intron_id	HXC8433.1-intron1;	intron_status	RT_negative;
ENm006	ECgene	intron	462683	470590	.	-	.	transcript_id	HXC8457.1;	gene_id	.;	gene_alias	.;	intron_id	HXC8457.1-intron1;	intron_status	RT_negative;
ENm006	ECgene	intron	538672	542176	.	-	.	transcript_id	HXC8495.1;	gene_id	.;	gene_alias	.;	intron_id	HXC8495.1-intron1;	intron_status	RT_negative;
ENm006	ECgene	intron	538672	540956	.	-	.	transcript_id	HXC8495.2;	gene_id	.;	gene_alias	.;	intron_id	HXC8495.2-intron1;	intron_status	RT_negative;
ENm006	ECgene	intron	804733	804895	.	-	.	transcript_id	HXC8561.1;	gene_id	.;	gene_alias	.;	intron_id	HXC8561.1-intron1;	intron_status	RT_negative;
ENm006	ECgene	intron	796954	797251	.	-	.	transcript_id	HXC8561.2;	gene_id	.;	gene_alias	.;	intron_id	HXC8561.2-intron3;	intron_status	RT_negative;
ENm006	ECgene	intron	796954	797251	.	-	.	transcript_id	HXC8561.3;	gene_id	.;	gene_alias	.;	intron_id	HXC8561.3-intron7;	intron_status	RT_negative;
ENm006	ECgene	intron	796485	797292	.	-	.	transcript_id	HXC8561.4;	gene_id	.;	gene_alias	.;	intron_id	HXC8561.4-intron7;	intron_status	RT_negative;
ENm006	ECgene	intron	796424	796604	.	-	.	transcript_id	HXC8562.1;	gene_id	.;	gene_alias	.;	intron_id	HXC8562.1-intron1;	intron_status	RT_negative;
ENm006	ECgene	intron	796530	798689	.	-	.	transcript_id	HXC8563.1;	gene_id	.;	gene_alias	.;	intron_id	HXC8563.1-intron1;	intron_status	RT_negative;
ENm006	ECgene	intron	949121	977808	.	-	.	transcript_id	HXC8591.13;	gene_id	.;	gene_alias	.;	intron_id	HXC8591.13-intron1;	intron_status	RT_negative;
ENm006	ECgene	intron	949121	977808	.	-	.	transcript_id	HXC8591.20;	gene_id	.;	gene_alias	.;	intron_id	HXC8591.20-intron1;	intron_status	RT_negative;
ENm006	ECgene	intron	980618	984226	.	-	.	transcript_id	HXC8601.1;	gene_id	.;	gene_alias	.;	intron_id	HXC8601.1-intron1;	intron_status	RT_negative;
ENm006	ECgene	intron	1156436	1183614	.	-	.	transcript_id	HXC8602.5;	gene_id	.;	gene_alias	.;	intron_id	HXC8602.5-intron1;	intron_status	RT_positive;
ENm006	ECgene	intron	1179332	1183614	.	-	.	transcript_id	HXC8602.6;	gene_id	.;	gene_alias	.;	intron_id	HXC8602.6-intron1;	intron_status	RT_negative;
ENm006	ECgene	intron	797314	797570	.	-	.	transcript_id	HXC8561.2;	gene_id	.;	gene_alias	.;	intron_id	HXC8561.2-intron2;	intron_status	RT_positive;
ENm006	ECgene	intron	797314	797570	.	-	.	transcript_id	HXC8561.3;	gene_id	.;	gene_alias	.;	intron_id	HXC8561.3-intron6;	intron_status	RT_positive;
ENm006	ECgene	intron	797314	797570	.	-	.	transcript_id	HXC8561.4;	gene_id	.;	gene_alias	.;	intron_id	HXC8561.4-intron6;	intron_status	RT_positive;
ENm006	genscan	intron	797314	797570	.	-	.	transcript_id	NT_025307.8;	gene_id	.;	gene_alias	.;	intron_id	NT_025307.8-intron9;	intron_status	RT_positive;
ENm006	twinscan	intron	797314	797570	.	-	.	transcript_id	chrX.154.016.a;	gene_id	.;	gene_alias	.;	intron_id	chrX.154.016.a-intron7;	intron_status	RT_positive;
ENm006	geneid	intron	797314	797570	.	-	.	transcript_id	chrX_1332.1;	gene_id	.;	gene_alias	.;	intron_id	chrX_1332.1-intron5;	intron_status	RT_positive;
ENm006	sgpGene	intron	797314	797570	.	-	.	transcript_id	chrX_1463.1;	gene_id	.;	gene_alias	.;	intron_id	chrX_1463.1-intron18;	intron_status	RT_positive;
ENm006	ECgene	intron	797714	798318	.	-	.	transcript_id	HXC8561.2;	gene_id	.;	gene_alias	.;	intron_id	HXC8561.2-intron1;	intron_status	RT_positive;
ENm006	ECgene	intron	797714	798318	.	-	.	transcript_id	HXC8561.3;	gene_id	.;	gene_alias	.;	intron_id	HXC8561.3-intron5;	intron_status	RT_positive;
ENm006	ECgene	intron	797714	798318	.	-	.	transcript_id	HXC8561.4;	gene_id	.;	gene_alias	.;	intron_id	HXC8561.4-intron5;	intron_status	RT_positive;
ENm006	genscan	intron	797714	798318	.	-	.	transcript_id	NT_025307.8;	gene_id	.;	gene_alias	.;	intron_id	NT_025307.8-intron8;	intron_status	RT_positive;
ENm006	twinscan	intron	797714	798318	.	-	.	transcript_id	chrX.154.016.a;	gene_id	.;	gene_alias	.;	intron_id	chrX.154.016.a-intron6;	intron_status	RT_positive;
ENm006	geneid	intron	797714	798318	.	-	.	transcript_id	chrX_1332.1;	gene_id	.;	gene_alias	.;	intron_id	chrX_1332.1-intron4;	intron_status	RT_positive;
ENm006	sgpGene	intron	797714	798318	.	-	.	transcript_id	chrX_1463.1;	gene_id	.;	gene_alias	.;	intron_id	chrX_1463.1-intron17;	intron_status	RT_positive;
ENm006	ECgene	intron	798463	799487	.	-	.	transcript_id	HXC8561.3;	gene_id	.;	gene_alias	.;	intron_id	HXC8561.3-intron4;	intron_status	RT_positive;
ENm006	ECgene	intron	798463	799487	.	-	.	transcript_id	HXC8561.4;	gene_id	.;	gene_alias	.;	intron_id	HXC8561.4-intron4;	intron_status	RT_positive;
ENm006	genscan	intron	798463	799487	.	-	.	transcript_id	NT_025307.8;	gene_id	.;	gene_alias	.;	intron_id	NT_025307.8-intron7;	intron_status	RT_positive;
ENm006	twinscan	intron	798463	799487	.	-	.	transcript_id	chrX.154.016.a;	gene_id	.;	gene_alias	.;	intron_id	chrX.154.016.a-intron5;	intron_status	RT_positive;
ENm006	geneid	intron	798463	799487	.	-	.	transcript_id	chrX_1332.1;	gene_id	.;	gene_alias	.;	intron_id	chrX_1332.1-intron3;	intron_status	RT_positive;
ENm006	sgpGene	intron	798463	799487	.	-	.	transcript_id	chrX_1463.1;	gene_id	.;	gene_alias	.;	intron_id	chrX_1463.1-intron16;	intron_status	RT_positive;
ENm006	ECgene	intron	799585	800712	.	-	.	transcript_id	HXC8561.3;	gene_id	.;	gene_alias	.;	intron_id	HXC8561.3-intron3;	intron_status	RT_positive;
ENm006	ECgene	intron	799585	800712	.	-	.	transcript_id	HXC8561.4;	gene_id	.;	gene_alias	.;	intron_id	HXC8561.4-intron3;	intron_status	RT_positive;
ENm006	genscan	intron	799585	800712	.	-	.	transcript_id	NT_025307.8;	gene_id	.;	gene_alias	.;	intron_id	NT_025307.8-intron6;	intron_status	RT_positive;
ENm006	twinscan	intron	799585	800712	.	-	.	transcript_id	chrX.154.016.a;	gene_id	.;	gene_alias	.;	intron_id	chrX.154.016.a-intron4;	intron_status	RT_positive;
ENm006	geneid	intron	799585	800712	.	-	.	transcript_id	chrX_1332.1;	gene_id	.;	gene_alias	.;	intron_id	chrX_1332.1-intron2;	intron_status	RT_positive;
ENm006	sgpGene	intron	799585	800712	.	-	.	transcript_id	chrX_1463.1;	gene_id	.;	gene_alias	.;	intron_id	chrX_1463.1-intron15;	intron_status	RT_positive;
ENm006	ECgene	intron	800866	802621	.	-	.	transcript_id	HXC8561.3;	gene_id	.;	gene_alias	.;	intron_id	HXC8561.3-intron2;	intron_status	RT_positive;
ENm006	ECgene	intron	800866	802621	.	-	.	transcript_id	HXC8561.4;	gene_id	.;	gene_alias	.;	intron_id	HXC8561.4-intron2;	intron_status	RT_positive;
ENm006	genscan	intron	800866	802621	.	-	.	transcript_id	NT_025307.8;	gene_id	.;	gene_alias	.;	intron_id	NT_025307.8-intron5;	intron_status	RT_positive;
ENm006	twinscan	intron	800866	802621	.	-	.	transcript_id	chrX.154.016.a;	gene_id	.;	gene_alias	.;	intron_id	chrX.154.016.a-intron3;	intron_status	RT_positive;
ENm006	geneid	intron	800866	802621	.	-	.	transcript_id	chrX_1332.1;	gene_id	.;	gene_alias	.;	intron_id	chrX_1332.1-intron1;	intron_status	RT_positive;
ENm006	sgpGene	intron	800866	802621	.	-	.	transcript_id	chrX_1463.1;	gene_id	.;	gene_alias	.;	intron_id	chrX_1463.1-intron14;	intron_status	RT_positive;
ENm006	ECgene	intron	802741	804895	.	-	.	transcript_id	HXC8561.3;	gene_id	.;	gene_alias	.;	intron_id	HXC8561.3-intron1;	intron_status	RT_positive;
ENm006	ECgene	intron	802741	804895	.	-	.	transcript_id	HXC8561.4;	gene_id	.;	gene_alias	.;	intron_id	HXC8561.4-intron1;	intron_status	RT_positive;
ENm006	genscan	intron	802741	804895	.	-	.	transcript_id	NT_025307.8;	gene_id	.;	gene_alias	.;	intron_id	NT_025307.8-intron4;	intron_status	RT_positive;
ENm006	twinscan	intron	802741	804895	.	-	.	transcript_id	chrX.154.016.a;	gene_id	.;	gene_alias	.;	intron_id	chrX.154.016.a-intron2;	intron_status	RT_positive;
ENm006	sgpGene	intron	802741	804895	.	-	.	transcript_id	chrX_1463.1;	gene_id	.;	gene_alias	.;	intron_id	chrX_1463.1-intron13;	intron_status	RT_positive;
ENm006	geneid	intron	42201	56688	.	+	.	transcript_id	chrX_1301.1;	gene_id	.;	gene_alias	.;	intron_id	chrX_1301.1-intron2;	intron_status	RT_negative;
ENm006	geneid	intron	133907	153556	.	+	.	transcript_id	chrX_1305.1;	gene_id	.;	gene_alias	.;	intron_id	chrX_1305.1-intron1;	intron_status	RT_negative;
ENm006	geneid	intron	183712	190413	.	-	.	transcript_id	chrX_1307.1;	gene_id	.;	gene_alias	.;	intron_id	chrX_1307.1-intron1;	intron_status	RT_negative;
ENm006	geneid	intron	307712	308351	.	+	.	transcript_id	chrX_1310.1;	gene_id	.;	gene_alias	.;	intron_id	chrX_1310.1-intron5;	intron_status	RT_negative;
ENm006	geneid	intron	402466	408963	.	-	.	transcript_id	chrX_1315.1;	gene_id	.;	gene_alias	.;	intron_id	chrX_1315.1-intron1;	intron_status	RT_negative;
ENm006	geneid	intron	738189	738231	.	+	.	transcript_id	chrX_1331.1;	gene_id	.;	gene_alias	.;	intron_id	chrX_1331.1-intron7;	intron_status	RT_negative;
ENm006	geneid	intron	738688	757783	.	+	.	transcript_id	chrX_1331.1;	gene_id	.;	gene_alias	.;	intron_id	chrX_1331.1-intron8;	intron_status	RT_negative;
ENm006	geneid	intron	759681	779372	.	-	.	transcript_id	chrX_1332.1;	gene_id	.;	gene_alias	.;	intron_id	chrX_1332.1-intron8;	intron_status	RT_negative;
ENm006	geneid	intron	779829	779871	.	-	.	transcript_id	chrX_1332.1;	gene_id	.;	gene_alias	.;	intron_id	chrX_1332.1-intron7;	intron_status	RT_negative;
ENm006	geneid	intron	1046077	1052911	.	-	.	transcript_id	chrX_1339.1;	gene_id	.;	gene_alias	.;	intron_id	chrX_1339.1-intron17;	intron_status	RT_negative;
ENm006	geneid	intron	1053068	1054672	.	-	.	transcript_id	chrX_1339.1;	gene_id	.;	gene_alias	.;	intron_id	chrX_1339.1-intron16;	intron_status	RT_negative;
ENm006	geneid	intron	1054774	1060740	.	-	.	transcript_id	chrX_1339.1;	gene_id	.;	gene_alias	.;	intron_id	chrX_1339.1-intron15;	intron_status	RT_negative;
ENm006	geneid	intron	1219877	1234004	.	+	.	transcript_id	chrX_1340.1;	gene_id	.;	gene_alias	.;	intron_id	chrX_1340.1-intron6;	intron_status	RT_negative;
ENm006	geneid	intron	1242400	1242739	.	-	.	transcript_id	chrX_1341.1;	gene_id	.;	gene_alias	.;	intron_id	chrX_1341.1-intron2;	intron_status	RT_negative;
ENm006	genscan	intron	932109	933523	.	+	.	transcript_id	NT_025307.10;	gene_id	.;	gene_alias	.;	intron_id	NT_025307.10-intron12;	intron_status	RT_negative;
ENm006	geneid	intron	932109	933523	.	+	.	transcript_id	chrX_1334.1;	gene_id	.;	gene_alias	.;	intron_id	chrX_1334.1-intron13;	intron_status	RT_negative;
ENm006	genscan	intron	1243068	1243728	.	-	.	transcript_id	NT_025307.18;	gene_id	.;	gene_alias	.;	intron_id	NT_025307.18-intron1;	intron_status	RT_negative;
ENm006	geneid	intron	1243068	1243728	.	-	.	transcript_id	chrX_1341.1;	gene_id	.;	gene_alias	.;	intron_id	chrX_1341.1-intron1;	intron_status	RT_negative;
ENm006	genscan	intron	1294010	1296053	.	+	.	transcript_id	NT_025307.19;	gene_id	.;	gene_alias	.;	intron_id	NT_025307.19-intron6;	intron_status	RT_negative;
ENm006	geneid	intron	1294010	1296053	.	+	.	transcript_id	chrX_1342.1;	gene_id	.;	gene_alias	.;	intron_id	chrX_1342.1-intron1;	intron_status	RT_negative;
ENm006	genscan	intron	1299796	1324974	.	+	.	transcript_id	NT_025307.19;	gene_id	.;	gene_alias	.;	intron_id	NT_025307.19-intron8;	intron_status	RT_negative;
ENm006	geneid	intron	1299796	1324974	.	+	.	transcript_id	chrX_1342.1;	gene_id	.;	gene_alias	.;	intron_id	chrX_1342.1-intron3;	intron_status	RT_negative;
ENm006	genscan	intron	720796	737667	.	+	.	transcript_id	NT_025307.6;	gene_id	.;	gene_alias	.;	intron_id	NT_025307.6-intron10;	intron_status	RT_negative;
ENm006	geneid	intron	720796	737667	.	+	.	transcript_id	chrX_1331.1;	gene_id	.;	gene_alias	.;	intron_id	chrX_1331.1-intron6;	intron_status	RT_negative;
ENm006	genscan	intron	873165	874483	.	-	.	transcript_id	NT_025307.9;	gene_id	.;	gene_alias	.;	intron_id	NT_025307.9-intron2;	intron_status	RT_negative;
ENm006	geneid	intron	873165	874483	.	-	.	transcript_id	chrX_1333.1;	gene_id	.;	gene_alias	.;	intron_id	chrX_1333.1-intron2;	intron_status	RT_negative;
ENm006	genscan	intron	874556	907788	.	-	.	transcript_id	NT_025307.9;	gene_id	.;	gene_alias	.;	intron_id	NT_025307.9-intron1;	intron_status	RT_negative;
ENm006	geneid	intron	874556	907788	.	-	.	transcript_id	chrX_1333.1;	gene_id	.;	gene_alias	.;	intron_id	chrX_1333.1-intron1;	intron_status	RT_negative;
ENm006	genscan	intron	153663	153756	.	+	.	transcript_id	NT_025965.28;	gene_id	.;	gene_alias	.;	intron_id	NT_025965.28-intron2;	intron_status	RT_negative;
ENm006	geneid	intron	153663	153756	.	+	.	transcript_id	chrX_1305.1;	gene_id	.;	gene_alias	.;	intron_id	chrX_1305.1-intron2;	intron_status	RT_negative;
ENm006	genscan	intron	273498	273784	.	-	.	transcript_id	NT_025965.32;	gene_id	.;	gene_alias	.;	intron_id	NT_025965.32-intron1;	intron_status	RT_negative;
ENm006	geneid	intron	273498	273784	.	-	.	transcript_id	chrX_1309.1;	gene_id	.;	gene_alias	.;	intron_id	chrX_1309.1-intron1;	intron_status	RT_negative;
ENm006	genscan	intron	949121	959092	.	-	.	transcript_id	NT_025307.11;	gene_id	.;	gene_alias	.;	intron_id	NT_025307.11-intron4;	intron_status	RT_negative;
ENm006	genscan	intron	959227	961771	.	-	.	transcript_id	NT_025307.11;	gene_id	.;	gene_alias	.;	intron_id	NT_025307.11-intron3;	intron_status	RT_negative;
ENm006	genscan	intron	961989	962106	.	-	.	transcript_id	NT_025307.11;	gene_id	.;	gene_alias	.;	intron_id	NT_025307.11-intron2;	intron_status	RT_negative;
ENm006	genscan	intron	962227	974089	.	-	.	transcript_id	NT_025307.11;	gene_id	.;	gene_alias	.;	intron_id	NT_025307.11-intron1;	intron_status	RT_negative;
ENm006	genscan	intron	986292	986361	.	+	.	transcript_id	NT_025307.12;	gene_id	.;	gene_alias	.;	intron_id	NT_025307.12-intron1;	intron_status	RT_negative;
ENm006	genscan	intron	986434	987769	.	+	.	transcript_id	NT_025307.12;	gene_id	.;	gene_alias	.;	intron_id	NT_025307.12-intron2;	intron_status	RT_negative;
ENm006	genscan	intron	1020063	1033648	.	-	.	transcript_id	NT_025307.13;	gene_id	.;	gene_alias	.;	intron_id	NT_025307.13-intron1;	intron_status	RT_negative;
ENm006	genscan	intron	1053068	1053182	.	-	.	transcript_id	NT_025307.16;	gene_id	.;	gene_alias	.;	intron_id	NT_025307.16-intron17;	intron_status	RT_negative;
ENm006	genscan	intron	1053239	1058885	.	-	.	transcript_id	NT_025307.16;	gene_id	.;	gene_alias	.;	intron_id	NT_025307.16-intron16;	intron_status	RT_negative;
ENm006	genscan	intron	1204227	1204957	.	+	.	transcript_id	NT_025307.17;	gene_id	.;	gene_alias	.;	intron_id	NT_025307.17-intron3;	intron_status	RT_negative;
ENm006	genscan	intron	1205065	1208504	.	+	.	transcript_id	NT_025307.17;	gene_id	.;	gene_alias	.;	intron_id	NT_025307.17-intron4;	intron_status	RT_negative;
ENm006	genscan	intron	1221971	1242932	.	-	.	transcript_id	NT_025307.18;	gene_id	.;	gene_alias	.;	intron_id	NT_025307.18-intron2;	intron_status	RT_negative;
ENm006	genscan	intron	1272265	1272357	.	+	.	transcript_id	NT_025307.19;	gene_id	.;	gene_alias	.;	intron_id	NT_025307.19-intron1;	intron_status	RT_negative;
ENm006	genscan	intron	1273024	1273545	.	+	.	transcript_id	NT_025307.19;	gene_id	.;	gene_alias	.;	intron_id	NT_025307.19-intron3;	intron_status	RT_positive;
ENm006	genscan	intron	1273590	1293651	.	+	.	transcript_id	NT_025307.19;	gene_id	.;	gene_alias	.;	intron_id	NT_025307.19-intron4;	intron_status	RT_negative;
ENm006	genscan	intron	1293786	1293861	.	+	.	transcript_id	NT_025307.19;	gene_id	.;	gene_alias	.;	intron_id	NT_025307.19-intron5;	intron_status	RT_negative;
ENm006	genscan	intron	691312	691458	.	-	.	transcript_id	NT_025307.5;	gene_id	.;	gene_alias	.;	intron_id	NT_025307.5-intron6;	intron_status	RT_negative;
ENm006	genscan	intron	691555	691639	.	-	.	transcript_id	NT_025307.5;	gene_id	.;	gene_alias	.;	intron_id	NT_025307.5-intron5;	intron_status	RT_negative;
ENm006	genscan	intron	738232	738274	.	+	.	transcript_id	NT_025307.6;	gene_id	.;	gene_alias	.;	intron_id	NT_025307.6-intron11;	intron_status	RT_negative;
ENm006	genscan	intron	738587	738639	.	+	.	transcript_id	NT_025307.6;	gene_id	.;	gene_alias	.;	intron_id	NT_025307.6-intron12;	intron_status	RT_negative;
ENm006	genscan	intron	805108	805932	.	-	.	transcript_id	NT_025307.8;	gene_id	.;	gene_alias	.;	intron_id	NT_025307.8-intron3;	intron_status	RT_negative;
ENm006	genscan	intron	806024	806451	.	-	.	transcript_id	NT_025307.8;	gene_id	.;	gene_alias	.;	intron_id	NT_025307.8-intron2;	intron_status	RT_negative;
ENm006	genscan	intron	806523	810125	.	-	.	transcript_id	NT_025307.8;	gene_id	.;	gene_alias	.;	intron_id	NT_025307.8-intron1;	intron_status	RT_negative;
ENm006	genscan	intron	776117	776225	.	-	.	transcript_id	NT_025307.8;	gene_id	.;	gene_alias	.;	intron_id	NT_025307.8-intron13;	intron_status	RT_negative;
ENm006	genscan	intron	776336	779372	.	-	.	transcript_id	NT_025307.8;	gene_id	.;	gene_alias	.;	intron_id	NT_025307.8-intron12;	intron_status	RT_negative;
ENm006	genscan	intron	779786	779828	.	-	.	transcript_id	NT_025307.8;	gene_id	.;	gene_alias	.;	intron_id	NT_025307.8-intron11;	intron_status	RT_negative;
ENm006	genscan	intron	816163	816228	.	-	.	transcript_id	NT_025307.9;	gene_id	.;	gene_alias	.;	intron_id	NT_025307.9-intron11;	intron_status	RT_negative;
ENm006	genscan	intron	38215	38783	.	+	.	transcript_id	NT_025965.24;	gene_id	.;	gene_alias	.;	intron_id	NT_025965.24-intron5;	intron_status	RT_negative;
ENm006	genscan	intron	38888	42055	.	+	.	transcript_id	NT_025965.24;	gene_id	.;	gene_alias	.;	intron_id	NT_025965.24-intron6;	intron_status	RT_negative;
ENm006	genscan	intron	42201	56273	.	+	.	transcript_id	NT_025965.24;	gene_id	.;	gene_alias	.;	intron_id	NT_025965.24-intron7;	intron_status	RT_negative;
ENm006	genscan	intron	72966	73663	.	-	.	transcript_id	NT_025965.25;	gene_id	.;	gene_alias	.;	intron_id	NT_025965.25-intron4;	intron_status	RT_negative;
ENm006	genscan	intron	73740	76767	.	-	.	transcript_id	NT_025965.25;	gene_id	.;	gene_alias	.;	intron_id	NT_025965.25-intron3;	intron_status	RT_negative;
ENm006	genscan	intron	76820	76916	.	-	.	transcript_id	NT_025965.25;	gene_id	.;	gene_alias	.;	intron_id	NT_025965.25-intron2;	intron_status	RT_negative;
ENm006	genscan	intron	95574	97918	.	-	.	transcript_id	NT_025965.26;	gene_id	.;	gene_alias	.;	intron_id	NT_025965.26-intron28;	intron_status	RT_negative;
ENm006	genscan	intron	97990	100508	.	-	.	transcript_id	NT_025965.26;	gene_id	.;	gene_alias	.;	intron_id	NT_025965.26-intron27;	intron_status	RT_negative;
ENm006	genscan	intron	122446	122787	.	+	.	transcript_id	NT_025965.27;	gene_id	.;	gene_alias	.;	intron_id	NT_025965.27-intron1;	intron_status	RT_negative;
ENm006	genscan	intron	122924	123001	.	+	.	transcript_id	NT_025965.27;	gene_id	.;	gene_alias	.;	intron_id	NT_025965.27-intron2;	intron_status	RT_negative;
ENm006	genscan	intron	123183	123878	.	+	.	transcript_id	NT_025965.27;	gene_id	.;	gene_alias	.;	intron_id	NT_025965.27-intron3;	intron_status	RT_negative;
ENm006	genscan	intron	146384	153556	.	+	.	transcript_id	NT_025965.28;	gene_id	.;	gene_alias	.;	intron_id	NT_025965.28-intron1;	intron_status	RT_negative;
ENm006	genscan	intron	169601	169604	.	-	.	transcript_id	NT_025965.29;	gene_id	.;	gene_alias	.;	intron_id	NT_025965.29-intron7;	intron_status	RT_negative;
ENm006	genscan	intron	169655	169752	.	-	.	transcript_id	NT_025965.29;	gene_id	.;	gene_alias	.;	intron_id	NT_025965.29-intron6;	intron_status	RT_negative;
ENm006	genscan	intron	183712	190945	.	-	.	transcript_id	NT_025965.30;	gene_id	.;	gene_alias	.;	intron_id	NT_025965.30-intron2;	intron_status	RT_negative;
ENm006	genscan	intron	191033	196039	.	-	.	transcript_id	NT_025965.30;	gene_id	.;	gene_alias	.;	intron_id	NT_025965.30-intron1;	intron_status	RT_negative;
ENm006	genscan	intron	242343	245559	.	-	.	transcript_id	NT_025965.31;	gene_id	.;	gene_alias	.;	intron_id	NT_025965.31-intron2;	intron_status	RT_negative;
ENm006	genscan	intron	245698	248573	.	-	.	transcript_id	NT_025965.31;	gene_id	.;	gene_alias	.;	intron_id	NT_025965.31-intron1;	intron_status	RT_negative;
ENm006	genscan	intron	290642	295385	.	+	.	transcript_id	NT_025965.33;	gene_id	.;	gene_alias	.;	intron_id	NT_025965.33-intron2;	intron_status	RT_negative;
ENm006	genscan	intron	402395	409834	.	-	.	transcript_id	NT_025965.38;	gene_id	.;	gene_alias	.;	intron_id	NT_025965.38-intron1;	intron_status	RT_negative;
ENm006	genscan	intron	418402	419358	.	+	.	transcript_id	NT_025965.39;	gene_id	.;	gene_alias	.;	intron_id	NT_025965.39-intron1;	intron_status	RT_negative;
ENm006	genscan	intron	446449	449064	.	-	.	transcript_id	NT_025965.40;	gene_id	.;	gene_alias	.;	intron_id	NT_025965.40-intron2;	intron_status	RT_negative;
ENm006	genscan	intron	449156	449721	.	-	.	transcript_id	NT_025965.40;	gene_id	.;	gene_alias	.;	intron_id	NT_025965.40-intron1;	intron_status	RT_negative;
ENm006	genscan	intron	456450	458252	.	+	.	transcript_id	NT_025965.41;	gene_id	.;	gene_alias	.;	intron_id	NT_025965.41-intron2;	intron_status	RT_negative;
ENm006	genscan	intron	458339	458990	.	+	.	transcript_id	NT_025965.41;	gene_id	.;	gene_alias	.;	intron_id	NT_025965.41-intron3;	intron_status	RT_negative;
ENm006	genscan	intron	459477	459657	.	+	.	transcript_id	NT_025965.41;	gene_id	.;	gene_alias	.;	intron_id	NT_025965.41-intron4;	intron_status	RT_negative;
ENm006	genscan	intron	459793	460046	.	+	.	transcript_id	NT_025965.41;	gene_id	.;	gene_alias	.;	intron_id	NT_025965.41-intron5;	intron_status	RT_negative;
ENm006	genscan	intron	460149	461382	.	+	.	transcript_id	NT_025965.41;	gene_id	.;	gene_alias	.;	intron_id	NT_025965.41-intron6;	intron_status	RT_negative;
ENm006	genscan	intron	496020	497297	.	-	.	transcript_id	NT_025965.44;	gene_id	.;	gene_alias	.;	intron_id	NT_025965.44-intron10;	intron_status	RT_negative;
ENm006	genscan	intron	497484	498373	.	-	.	transcript_id	NT_025965.44;	gene_id	.;	gene_alias	.;	intron_id	NT_025965.44-intron9;	intron_status	RT_negative;
ENm006	genscan	intron	498569	498698	.	-	.	transcript_id	NT_025965.44;	gene_id	.;	gene_alias	.;	intron_id	NT_025965.44-intron8;	intron_status	RT_negative;
ENm006	genscan	intron	498879	499017	.	-	.	transcript_id	NT_025965.44;	gene_id	.;	gene_alias	.;	intron_id	NT_025965.44-intron7;	intron_status	RT_negative;
ENm006	genscan	intron	499121	500011	.	-	.	transcript_id	NT_025965.44;	gene_id	.;	gene_alias	.;	intron_id	NT_025965.44-intron6;	intron_status	RT_negative;
ENm006	genscan	intron	500202	500455	.	-	.	transcript_id	NT_025965.44;	gene_id	.;	gene_alias	.;	intron_id	NT_025965.44-intron5;	intron_status	RT_negative;
ENm006	genscan	intron	500591	500771	.	-	.	transcript_id	NT_025965.44;	gene_id	.;	gene_alias	.;	intron_id	NT_025965.44-intron4;	intron_status	RT_negative;
ENm006	genscan	intron	501258	501909	.	-	.	transcript_id	NT_025965.44;	gene_id	.;	gene_alias	.;	intron_id	NT_025965.44-intron3;	intron_status	RT_negative;
ENm006	genscan	intron	501996	503798	.	-	.	transcript_id	NT_025965.44;	gene_id	.;	gene_alias	.;	intron_id	NT_025965.44-intron2;	intron_status	RT_negative;
ENm006	genscan	intron	1272432	1272891	.	+	.	transcript_id	NT_025307.19;	gene_id	.;	gene_alias	.;	intron_id	NT_025307.19-intron2;	intron_status	RT_negative;
ENm006	twinscan	intron	1272432	1272891	.	+	.	transcript_id	chrX.154.025.a;	gene_id	.;	gene_alias	.;	intron_id	chrX.154.025.a-intron1;	intron_status	RT_negative;
ENm006	genscan	intron	163072	163398	.	-	.	transcript_id	NT_025965.29;	gene_id	.;	gene_alias	.;	intron_id	NT_025965.29-intron16;	intron_status	RT_negative;
ENm006	twinscan	intron	163072	163398	.	-	.	transcript_id	chrX.153.029.a;	gene_id	.;	gene_alias	.;	intron_id	chrX.153.029.a-intron15;	intron_status	RT_negative;
ENm006	genscan	intron	163435	163682	.	-	.	transcript_id	NT_025965.29;	gene_id	.;	gene_alias	.;	intron_id	NT_025965.29-intron15;	intron_status	RT_negative;
ENm006	twinscan	intron	163435	163682	.	-	.	transcript_id	chrX.153.029.a;	gene_id	.;	gene_alias	.;	intron_id	chrX.153.029.a-intron14;	intron_status	RT_negative;
ENm006	sgpGene	intron	29119	56716	.	+	.	transcript_id	chrX_1431.1;	gene_id	.;	gene_alias	.;	intron_id	chrX_1431.1-intron1;	intron_status	RT_negative;
ENm006	sgpGene	intron	104519	104760	.	-	.	transcript_id	chrX_1435.1;	gene_id	.;	gene_alias	.;	intron_id	chrX_1435.1-intron17;	intron_status	RT_negative;
ENm006	sgpGene	intron	133907	161687	.	+	.	transcript_id	chrX_1436.1;	gene_id	.;	gene_alias	.;	intron_id	chrX_1436.1-intron1;	intron_status	RT_negative;
ENm006	sgpGene	intron	402466	408963	.	-	.	transcript_id	chrX_1445.1;	gene_id	.;	gene_alias	.;	intron_id	chrX_1445.1-intron1;	intron_status	RT_negative;
ENm006	sgpGene	intron	724923	727244	.	-	.	transcript_id	chrX_1461.1;	gene_id	.;	gene_alias	.;	intron_id	chrX_1461.1-intron1;	intron_status	RT_negative;
ENm006	sgpGene	intron	728866	737667	.	+	.	transcript_id	chrX_1462.1;	gene_id	.;	gene_alias	.;	intron_id	chrX_1462.1-intron1;	intron_status	RT_negative;
ENm006	sgpGene	intron	738189	738231	.	+	.	transcript_id	chrX_1462.1;	gene_id	.;	gene_alias	.;	intron_id	chrX_1462.1-intron2;	intron_status	RT_negative;
ENm006	sgpGene	intron	738491	738636	.	+	.	transcript_id	chrX_1462.1;	gene_id	.;	gene_alias	.;	intron_id	chrX_1462.1-intron3;	intron_status	RT_negative;
ENm006	sgpGene	intron	779829	779871	.	-	.	transcript_id	chrX_1463.1;	gene_id	.;	gene_alias	.;	intron_id	chrX_1463.1-intron20;	intron_status	RT_negative;
ENm006	sgpGene	intron	994588	994856	.	-	.	transcript_id	chrX_1467.1;	gene_id	.;	gene_alias	.;	intron_id	chrX_1467.1-intron5;	intron_status	RT_negative;
ENm006	sgpGene	intron	994878	1017266	.	-	.	transcript_id	chrX_1467.1;	gene_id	.;	gene_alias	.;	intron_id	chrX_1467.1-intron4;	intron_status	RT_negative;
ENm006	sgpGene	intron	1020063	1020299	.	-	.	transcript_id	chrX_1467.1;	gene_id	.;	gene_alias	.;	intron_id	chrX_1467.1-intron1;	intron_status	RT_negative;
ENm006	sgpGene	intron	1036187	1041978	.	+	.	transcript_id	chrX_1468.1;	gene_id	.;	gene_alias	.;	intron_id	chrX_1468.1-intron1;	intron_status	RT_negative;
ENm006	sgpGene	intron	1053068	1054672	.	-	.	transcript_id	chrX_1469.1;	gene_id	.;	gene_alias	.;	intron_id	chrX_1469.1-intron9;	intron_status	RT_negative;
ENm006	sgpGene	intron	1054774	1058205	.	-	.	transcript_id	chrX_1469.1;	gene_id	.;	gene_alias	.;	intron_id	chrX_1469.1-intron8;	intron_status	RT_negative;
ENm006	sgpGene	intron	1063409	1065775	.	-	.	transcript_id	chrX_1469.1;	gene_id	.;	gene_alias	.;	intron_id	chrX_1469.1-intron2;	intron_status	RT_negative;
ENm006	sgpGene	intron	1066034	1066334	.	-	.	transcript_id	chrX_1469.1;	gene_id	.;	gene_alias	.;	intron_id	chrX_1469.1-intron1;	intron_status	RT_negative;
ENm006	sgpGene	intron	1075996	1076412	.	-	.	transcript_id	chrX_1470.1;	gene_id	.;	gene_alias	.;	intron_id	chrX_1470.1-intron14;	intron_status	RT_negative;
ENm006	sgpGene	intron	1076486	1085405	.	-	.	transcript_id	chrX_1470.1;	gene_id	.;	gene_alias	.;	intron_id	chrX_1470.1-intron13;	intron_status	RT_negative;
ENm006	sgpGene	intron	1219877	1221692	.	+	.	transcript_id	chrX_1471.1;	gene_id	.;	gene_alias	.;	intron_id	chrX_1471.1-intron6;	intron_status	RT_negative;
ENm006	sgpGene	intron	1221794	1230208	.	+	.	transcript_id	chrX_1471.1;	gene_id	.;	gene_alias	.;	intron_id	chrX_1471.1-intron7;	intron_status	RT_negative;
ENm006	sgpGene	intron	1277004	1296053	.	+	.	transcript_id	chrX_1472.1;	gene_id	.;	gene_alias	.;	intron_id	chrX_1472.1-intron5;	intron_status	RT_negative;
ENm006	sgpGene	intron	1299796	1300713	.	+	.	transcript_id	chrX_1472.1;	gene_id	.;	gene_alias	.;	intron_id	chrX_1472.1-intron7;	intron_status	RT_negative;
ENm006	geneid	intron	669821	687339	.	-	.	transcript_id	chrX_1328.1;	gene_id	.;	gene_alias	.;	intron_id	chrX_1328.1-intron1;	intron_status	RT_negative;
ENm006	sgpGene	intron	669821	687339	.	-	.	transcript_id	chrX_1458.1;	gene_id	.;	gene_alias	.;	intron_id	chrX_1458.1-intron1;	intron_status	RT_negative;
ENm006	geneid	intron	810656	816228	.	-	.	transcript_id	chrX_1333.1;	gene_id	.;	gene_alias	.;	intron_id	chrX_1333.1-intron10;	intron_status	RT_negative;
ENm006	sgpGene	intron	810656	816228	.	-	.	transcript_id	chrX_1463.1;	gene_id	.;	gene_alias	.;	intron_id	chrX_1463.1-intron11;	intron_status	RT_negative;
ENm006	geneid	intron	1208637	1219855	.	+	.	transcript_id	chrX_1340.1;	gene_id	.;	gene_alias	.;	intron_id	chrX_1340.1-intron5;	intron_status	RT_negative;
ENm006	sgpGene	intron	1208637	1219855	.	+	.	transcript_id	chrX_1471.1;	gene_id	.;	gene_alias	.;	intron_id	chrX_1471.1-intron5;	intron_status	RT_negative;
ENm006	genscan	intron	1296197	1299683	.	+	.	transcript_id	NT_025307.19;	gene_id	.;	gene_alias	.;	intron_id	NT_025307.19-intron7;	intron_status	RT_negative;
ENm006	geneid	intron	1296197	1299683	.	+	.	transcript_id	chrX_1342.1;	gene_id	.;	gene_alias	.;	intron_id	chrX_1342.1-intron2;	intron_status	RT_negative;
ENm006	sgpGene	intron	1296197	1299683	.	+	.	transcript_id	chrX_1472.1;	gene_id	.;	gene_alias	.;	intron_id	chrX_1472.1-intron6;	intron_status	RT_negative;
ENm006	genscan	intron	780393	797251	.	-	.	transcript_id	NT_025307.8;	gene_id	.;	gene_alias	.;	intron_id	NT_025307.8-intron10;	intron_status	RT_negative;
ENm006	geneid	intron	780393	797251	.	-	.	transcript_id	chrX_1332.1;	gene_id	.;	gene_alias	.;	intron_id	chrX_1332.1-intron6;	intron_status	RT_negative;
ENm006	sgpGene	intron	780393	797251	.	-	.	transcript_id	chrX_1463.1;	gene_id	.;	gene_alias	.;	intron_id	chrX_1463.1-intron19;	intron_status	RT_negative;
ENm006	genscan	intron	816505	835020	.	-	.	transcript_id	NT_025307.9;	gene_id	.;	gene_alias	.;	intron_id	NT_025307.9-intron10;	intron_status	RT_negative;
ENm006	geneid	intron	816505	835020	.	-	.	transcript_id	chrX_1333.1;	gene_id	.;	gene_alias	.;	intron_id	chrX_1333.1-intron9;	intron_status	RT_negative;
ENm006	sgpGene	intron	816505	835020	.	-	.	transcript_id	chrX_1463.1;	gene_id	.;	gene_alias	.;	intron_id	chrX_1463.1-intron10;	intron_status	RT_negative;
ENm006	genscan	intron	327470	327652	.	-	.	transcript_id	NT_025965.34;	gene_id	.;	gene_alias	.;	intron_id	NT_025965.34-intron1;	intron_status	RT_negative;
ENm006	geneid	intron	327470	327652	.	-	.	transcript_id	chrX_1311.1;	gene_id	.;	gene_alias	.;	intron_id	chrX_1311.1-intron1;	intron_status	RT_negative;
ENm006	sgpGene	intron	327470	327652	.	-	.	transcript_id	chrX_1441.1;	gene_id	.;	gene_alias	.;	intron_id	chrX_1441.1-intron1;	intron_status	RT_negative;
ENm006	genscan	intron	1050234	1052911	.	-	.	transcript_id	NT_025307.16;	gene_id	.;	gene_alias	.;	intron_id	NT_025307.16-intron18;	intron_status	RT_negative;
ENm006	sgpGene	intron	1050234	1052911	.	-	.	transcript_id	chrX_1469.1;	gene_id	.;	gene_alias	.;	intron_id	chrX_1469.1-intron10;	intron_status	RT_negative;
ENm006	twinscan	intron	183712	190413	.	-	.	transcript_id	chrX.153.030.a;	gene_id	.;	gene_alias	.;	intron_id	chrX.153.030.a-intron1;	intron_status	RT_negative;
ENm006	sgpGene	intron	183712	190413	.	-	.	transcript_id	chrX_1439.1;	gene_id	.;	gene_alias	.;	intron_id	chrX_1439.1-intron1;	intron_status	RT_negative;
ENm006	twinscan	intron	301758	301830	.	+	.	transcript_id	chrX.153.031.a;	gene_id	.;	gene_alias	.;	intron_id	chrX.153.031.a-intron1;	intron_status	RT_negative;
ENm006	twinscan	intron	305918	306869	.	+	.	transcript_id	chrX.153.031.a;	gene_id	.;	gene_alias	.;	intron_id	chrX.153.031.a-intron4;	intron_status	RT_negative;
ENm006	twinscan	intron	306986	307166	.	+	.	transcript_id	chrX.153.031.a;	gene_id	.;	gene_alias	.;	intron_id	chrX.153.031.a-intron5;	intron_status	RT_negative;
ENm006	twinscan	intron	307219	307471	.	+	.	transcript_id	chrX.153.031.a;	gene_id	.;	gene_alias	.;	intron_id	chrX.153.031.a-intron6;	intron_status	RT_negative;
ENm006	twinscan	intron	327541	334374	.	-	.	transcript_id	chrX.153.032.a;	gene_id	.;	gene_alias	.;	intron_id	chrX.153.032.a-intron1;	intron_status	RT_negative;
ENm006	twinscan	intron	338889	338961	.	+	.	transcript_id	chrX.153.033.a;	gene_id	.;	gene_alias	.;	intron_id	chrX.153.033.a-intron1;	intron_status	RT_negative;
ENm006	twinscan	intron	339259	339999	.	+	.	transcript_id	chrX.153.033.a;	gene_id	.;	gene_alias	.;	intron_id	chrX.153.033.a-intron2;	intron_status	RT_negative;
ENm006	twinscan	intron	340183	341245	.	+	.	transcript_id	chrX.153.033.a;	gene_id	.;	gene_alias	.;	intron_id	chrX.153.033.a-intron3;	intron_status	RT_negative;
ENm006	twinscan	intron	344842	344889	.	+	.	transcript_id	chrX.153.033.a;	gene_id	.;	gene_alias	.;	intron_id	chrX.153.033.a-intron6;	intron_status	RT_negative;
ENm006	twinscan	intron	376007	376079	.	+	.	transcript_id	chrX.154.001.a;	gene_id	.;	gene_alias	.;	intron_id	chrX.154.001.a-intron1;	intron_status	RT_negative;
ENm006	twinscan	intron	468783	470590	.	-	.	transcript_id	chrX.154.003.a;	gene_id	.;	gene_alias	.;	intron_id	chrX.154.003.a-intron25;	intron_status	RT_negative;
ENm006	twinscan	intron	470713	471321	.	-	.	transcript_id	chrX.154.003.a;	gene_id	.;	gene_alias	.;	intron_id	chrX.154.003.a-intron24;	intron_status	RT_negative;
ENm006	twinscan	intron	479463	479751	.	-	.	transcript_id	chrX.154.003.a;	gene_id	.;	gene_alias	.;	intron_id	chrX.154.003.a-intron5;	intron_status	RT_negative;
ENm006	twinscan	intron	479871	480094	.	-	.	transcript_id	chrX.154.003.a;	gene_id	.;	gene_alias	.;	intron_id	chrX.154.003.a-intron4;	intron_status	RT_negative;
ENm006	twinscan	intron	796954	797251	.	-	.	transcript_id	chrX.154.016.a;	gene_id	.;	gene_alias	.;	intron_id	chrX.154.016.a-intron8;	intron_status	RT_negative;
ENm006	twinscan	intron	805108	810125	.	-	.	transcript_id	chrX.154.016.a;	gene_id	.;	gene_alias	.;	intron_id	chrX.154.016.a-intron1;	intron_status	RT_negative;
ENm006	twinscan	intron	837086	841593	.	-	.	transcript_id	chrX.154.017.a;	gene_id	.;	gene_alias	.;	intron_id	chrX.154.017.a-intron1;	intron_status	RT_negative;
ENm006	twinscan	intron	872592	872860	.	-	.	transcript_id	chrX.154.018.a;	gene_id	.;	gene_alias	.;	intron_id	chrX.154.018.a-intron1;	intron_status	RT_negative;
ENr111	geneid	intron	1894	35277	.	+	.	transcript_id	chr13_145.1;	gene_id	.;	gene_alias	.;	intron_id	chr13_145.1-intron5;	intron_status	RT_negative;
ENr111	genscan	intron	1894	1962	.	+	.	transcript_id	NT_024524.326;	gene_id	.;	gene_alias	.;	intron_id	NT_024524.326-intron2;	intron_status	RT_negative;
ENr111	genscan	intron	2138	8864	.	+	.	transcript_id	NT_024524.326;	gene_id	.;	gene_alias	.;	intron_id	NT_024524.326-intron3;	intron_status	RT_negative;
ENr111	geneid	intron	80238	119451	.	+	.	transcript_id	chr13_146.1;	gene_id	.;	gene_alias	.;	intron_id	chr13_146.1-intron1;	intron_status	RT_negative;
ENr111	softberryGene	intron	117142	119451	.	+	.	transcript_id	C13000230;	gene_id	.;	gene_alias	.;	intron_id	C13000230-intron1;	intron_status	RT_negative;
ENr111	softberryGene	intron	119537	152057	.	+	.	transcript_id	C13000230;	gene_id	.;	gene_alias	.;	intron_id	C13000230-intron2;	intron_status	RT_negative;
ENr111	softberryGene	intron	152187	159522	.	+	.	transcript_id	C13000230;	gene_id	.;	gene_alias	.;	intron_id	C13000230-intron3;	intron_status	RT_negative;
ENr111	genscan	intron	159551	162925	.	+	.	transcript_id	NT_024524.346;	gene_id	.;	gene_alias	.;	intron_id	NT_024524.346-intron1;	intron_status	RT_negative;
ENr111	softberryGene	intron	159551	160774	.	+	.	transcript_id	C13000230;	gene_id	.;	gene_alias	.;	intron_id	C13000230-intron4;	intron_status	RT_negative;
ENr111	softberryGene	intron	160825	163156	.	+	.	transcript_id	C13000230;	gene_id	.;	gene_alias	.;	intron_id	C13000230-intron5;	intron_status	RT_negative;
ENr111	genscan	intron	163064	166842	.	+	.	transcript_id	NT_024524.346;	gene_id	.;	gene_alias	.;	intron_id	NT_024524.346-intron2;	intron_status	RT_negative;
ENr111	genscan	intron	166868	170362	.	+	.	transcript_id	NT_024524.346;	gene_id	.;	gene_alias	.;	intron_id	NT_024524.346-intron3;	intron_status	RT_negative;
ENr111	genscan	intron	170473	179070	.	+	.	transcript_id	NT_024524.346;	gene_id	.;	gene_alias	.;	intron_id	NT_024524.346-intron4;	intron_status	RT_negative;
ENr111	genscan	intron	179196	186978	.	+	.	transcript_id	NT_024524.346;	gene_id	.;	gene_alias	.;	intron_id	NT_024524.346-intron5;	intron_status	RT_negative;
ENr111	genscan	intron	187097	188019	.	+	.	transcript_id	NT_024524.346;	gene_id	.;	gene_alias	.;	intron_id	NT_024524.346-intron6;	intron_status	RT_negative;
ENr111	genscan	intron	188077	200186	.	+	.	transcript_id	NT_024524.346;	gene_id	.;	gene_alias	.;	intron_id	NT_024524.346-intron7;	intron_status	RT_negative;
ENr111	genscan	intron	200352	203066	.	+	.	transcript_id	NT_024524.346;	gene_id	.;	gene_alias	.;	intron_id	NT_024524.346-intron8;	intron_status	RT_negative;
ENr111	genscan	intron	203375	207797	.	+	.	transcript_id	NT_024524.346;	gene_id	.;	gene_alias	.;	intron_id	NT_024524.346-intron9;	intron_status	RT_negative;
ENr111	softberryGene	intron	204014	207797	.	+	.	transcript_id	C13000232;	gene_id	.;	gene_alias	.;	intron_id	C13000232-intron1;	intron_status	RT_negative;
ENr111	softberryGene	intron	207963	214589	.	+	.	transcript_id	C13000232;	gene_id	.;	gene_alias	.;	intron_id	C13000232-intron2;	intron_status	RT_negative;
ENr111	genscan	intron	207963	209380	.	+	.	transcript_id	NT_024524.346;	gene_id	.;	gene_alias	.;	intron_id	NT_024524.346-intron10;	intron_status	RT_negative;
ENr111	genscan	intron	209431	211165	.	+	.	transcript_id	NT_024524.346;	gene_id	.;	gene_alias	.;	intron_id	NT_024524.346-intron11;	intron_status	RT_negative;
ENr111	genscan	intron	211284	214589	.	+	.	transcript_id	NT_024524.346;	gene_id	.;	gene_alias	.;	intron_id	NT_024524.346-intron12;	intron_status	RT_negative;
ENr111	genscan	intron	214650	227308	.	+	.	transcript_id	NT_024524.346;	gene_id	.;	gene_alias	.;	intron_id	NT_024524.346-intron13;	intron_status	RT_negative;
ENr111	geneid	intron	214650	225164	.	+	.	transcript_id	chr13_147.1;	gene_id	.;	gene_alias	.;	intron_id	chr13_147.1-intron1;	intron_status	RT_negative;
ENr111	geneid	intron	225261	233555	.	+	.	transcript_id	chr13_147.1;	gene_id	.;	gene_alias	.;	intron_id	chr13_147.1-intron2;	intron_status	RT_negative;
ENr111	genscan	intron	227492	227813	.	+	.	transcript_id	NT_024524.346;	gene_id	.;	gene_alias	.;	intron_id	NT_024524.346-intron14;	intron_status	RT_negative;
ENr111	genscan	intron	246903	247699	.	+	.	transcript_id	NT_024524.347;	gene_id	.;	gene_alias	.;	intron_id	NT_024524.347-intron1;	intron_status	RT_negative;
ENr111	genscan	intron	247773	254987	.	+	.	transcript_id	NT_024524.347;	gene_id	.;	gene_alias	.;	intron_id	NT_024524.347-intron2;	intron_status	RT_negative;
ENr111	genscan	intron	350587	350680	.	+	.	transcript_id	NT_024524.349;	gene_id	.;	gene_alias	.;	intron_id	NT_024524.349-intron1;	intron_status	RT_negative;
ENr111	sgpGene	intron	350497	350599	.	+	.	transcript_id	chr13_163.1;	gene_id	.;	gene_alias	.;	intron_id	chr13_163.1-intron1;	intron_status	RT_negative;
ENr111	genscan	intron	361001	361087	.	+	.	transcript_id	NT_024524.350;	gene_id	.;	gene_alias	.;	intron_id	NT_024524.350-intron1;	intron_status	RT_negative;
ENr111	genscan	intron	361500	361806	.	+	.	transcript_id	NT_024524.350;	gene_id	.;	gene_alias	.;	intron_id	NT_024524.350-intron2;	intron_status	RT_negative;
ENr111	genscan	intron	361929	366702	.	+	.	transcript_id	NT_024524.350;	gene_id	.;	gene_alias	.;	intron_id	NT_024524.350-intron3;	intron_status	RT_negative;
ENr111	softberryGene	intron	482538	482599	.	+	.	transcript_id	C13000234;	gene_id	.;	gene_alias	.;	intron_id	C13000234-intron1;	intron_status	RT_negative;
ENr111	genscan	intron	15632	19578	.	-	.	transcript_id	NT_024524.327;	gene_id	.;	gene_alias	.;	intron_id	NT_024524.327-intron13;	intron_status	RT_negative;
ENr111	genscan	intron	19824	34006	.	-	.	transcript_id	NT_024524.327;	gene_id	.;	gene_alias	.;	intron_id	NT_024524.327-intron12;	intron_status	RT_negative;
ENr111	genscan	intron	34091	35595	.	-	.	transcript_id	NT_024524.327;	gene_id	.;	gene_alias	.;	intron_id	NT_024524.327-intron11;	intron_status	RT_negative;
ENr111	genscan	intron	35659	47849	.	-	.	transcript_id	NT_024524.327;	gene_id	.;	gene_alias	.;	intron_id	NT_024524.327-intron10;	intron_status	RT_negative;
ENr111	genscan	intron	47911	48329	.	-	.	transcript_id	NT_024524.327;	gene_id	.;	gene_alias	.;	intron_id	NT_024524.327-intron9;	intron_status	RT_negative;
ENr111	genscan	intron	48433	53709	.	-	.	transcript_id	NT_024524.327;	gene_id	.;	gene_alias	.;	intron_id	NT_024524.327-intron8;	intron_status	RT_negative;
ENr111	genscan	intron	53931	54265	.	-	.	transcript_id	NT_024524.327;	gene_id	.;	gene_alias	.;	intron_id	NT_024524.327-intron7;	intron_status	RT_negative;
ENr111	genscan	intron	54324	54606	.	-	.	transcript_id	NT_024524.327;	gene_id	.;	gene_alias	.;	intron_id	NT_024524.327-intron6;	intron_status	RT_negative;
ENr111	genscan	intron	54743	78687	.	-	.	transcript_id	NT_024524.327;	gene_id	.;	gene_alias	.;	intron_id	NT_024524.327-intron5;	intron_status	RT_negative;
ENr111	genscan	intron	78958	79668	.	-	.	transcript_id	NT_024524.327;	gene_id	.;	gene_alias	.;	intron_id	NT_024524.327-intron4;	intron_status	RT_negative;
ENr111	genscan	intron	79700	100656	.	-	.	transcript_id	NT_024524.327;	gene_id	.;	gene_alias	.;	intron_id	NT_024524.327-intron3;	intron_status	RT_negative;
ENr111	genscan	intron	100798	119254	.	-	.	transcript_id	NT_024524.327;	gene_id	.;	gene_alias	.;	intron_id	NT_024524.327-intron2;	intron_status	RT_negative;
ENr111	ECgene	intron	118647	120088	.	-	.	transcript_id	H13C1256.1;	gene_id	.;	gene_alias	.;	intron_id	H13C1256.1-intron1;	intron_status	RT_negative;
ENr111	genscan	intron	119524	134042	.	-	.	transcript_id	NT_024524.327;	gene_id	.;	gene_alias	.;	intron_id	NT_024524.327-intron1;	intron_status	RT_negative;
ENr111	softberryGene	intron	178011	178661	.	-	.	transcript_id	C13000231;	gene_id	.;	gene_alias	.;	intron_id	C13000231-intron2;	intron_status	RT_negative;
ENr111	softberryGene	intron	178790	187073	.	-	.	transcript_id	C13000231;	gene_id	.;	gene_alias	.;	intron_id	C13000231-intron1;	intron_status	RT_negative;
ENr111	acembly	intron	358961	360165	.	-	.	transcript_id	koyzoy;	gene_id	.;	gene_alias	.;	intron_id	koyzoy-intron1;	intron_status	RT_negative;
ENr111	genscan	intron	370629	383737	.	-	.	transcript_id	NT_024524.351;	gene_id	.;	gene_alias	.;	intron_id	NT_024524.351-intron2;	intron_status	RT_negative;
ENr111	genscan	intron	383904	390657	.	-	.	transcript_id	NT_024524.351;	gene_id	.;	gene_alias	.;	intron_id	NT_024524.351-intron1;	intron_status	RT_negative;
ENr111	genscan	intron	409196	409489	.	-	.	transcript_id	NT_024524.352;	gene_id	.;	gene_alias	.;	intron_id	NT_024524.352-intron3;	intron_status	RT_negative;
ENr111	geneid	intron	409196	444171	.	-	.	transcript_id	chr13_150.1;	gene_id	.;	gene_alias	.;	intron_id	chr13_150.1-intron5;	intron_status	RT_negative;
ENr111	genscan	intron	409621	411867	.	-	.	transcript_id	NT_024524.352;	gene_id	.;	gene_alias	.;	intron_id	NT_024524.352-intron2;	intron_status	RT_negative;
ENr111	genscan	intron	411944	422685	.	-	.	transcript_id	NT_024524.352;	gene_id	.;	gene_alias	.;	intron_id	NT_024524.352-intron1;	intron_status	RT_negative;
ENr111	acembly	intron	413183	414064	.	-	.	transcript_id	luzoy;	gene_id	.;	gene_alias	.;	intron_id	luzoy-intron1;	intron_status	RT_negative;
ENr111	genscan	intron	425932	426319	.	-	.	transcript_id	NT_024524.353;	gene_id	.;	gene_alias	.;	intron_id	NT_024524.353-intron5;	intron_status	RT_negative;
ENr111	genscan	intron	426497	431090	.	-	.	transcript_id	NT_024524.353;	gene_id	.;	gene_alias	.;	intron_id	NT_024524.353-intron4;	intron_status	RT_negative;
ENr111	genscan	intron	431145	444171	.	-	.	transcript_id	NT_024524.353;	gene_id	.;	gene_alias	.;	intron_id	NT_024524.353-intron3;	intron_status	RT_negative;
ENr111	genscan	intron	444297	449433	.	-	.	transcript_id	NT_024524.353;	gene_id	.;	gene_alias	.;	intron_id	NT_024524.353-intron2;	intron_status	RT_negative;
ENr111	geneid	intron	444297	449433	.	-	.	transcript_id	chr13_150.1;	gene_id	.;	gene_alias	.;	intron_id	chr13_150.1-intron4;	intron_status	RT_negative;
ENr111	genscan	intron	449510	449590	.	-	.	transcript_id	NT_024524.353;	gene_id	.;	gene_alias	.;	intron_id	NT_024524.353-intron1;	intron_status	RT_negative;
ENr111	geneid	intron	449510	449590	.	-	.	transcript_id	chr13_150.1;	gene_id	.;	gene_alias	.;	intron_id	chr13_150.1-intron3;	intron_status	RT_negative;
ENr111	geneid	intron	449975	452980	.	-	.	transcript_id	chr13_150.1;	gene_id	.;	gene_alias	.;	intron_id	chr13_150.1-intron2;	intron_status	RT_negative;
ENr111	geneid	intron	453015	474929	.	-	.	transcript_id	chr13_150.1;	gene_id	.;	gene_alias	.;	intron_id	chr13_150.1-intron1;	intron_status	RT_negative;
ENr111	genscan	intron	462860	471967	.	-	.	transcript_id	NT_024524.354;	gene_id	.;	gene_alias	.;	intron_id	NT_024524.354-intron1;	intron_status	RT_negative;
ENr114	acembly	intron	110365	110366	.	+	.	transcript_id	sershar;	gene_id	.;	gene_alias	.;	intron_id	sershar-intron1;	intron_status	RT_negative;
ENr114	acembly	intron	222257	222746	.	+	.	transcript_id	zuloy;	gene_id	.;	gene_alias	.;	intron_id	zuloy-intron1;	intron_status	RT_negative;
ENr114	geneid	intron	83079	84496	.	-	.	transcript_id	chr10_587.1;	gene_id	.;	gene_alias	.;	intron_id	chr10_587.1-intron34;	intron_status	RT_negative;
ENr114	genscan	intron	83079	84723	.	-	.	transcript_id	NT_008583.64;	gene_id	.;	gene_alias	.;	intron_id	NT_008583.64-intron37;	intron_status	RT_negative;
ENr114	sgpGene	intron	83079	84496	.	-	.	transcript_id	chr10_642.1;	gene_id	.;	gene_alias	.;	intron_id	chr10_642.1-intron31;	intron_status	RT_negative;
ENr114	twinscan	intron	83079	84723	.	-	.	transcript_id	chr10.55.001.a;	gene_id	.;	gene_alias	.;	intron_id	chr10.55.001.a-intron10;	intron_status	RT_negative;
ENr114	geneid	intron	84565	84971	.	-	.	transcript_id	chr10_587.1;	gene_id	.;	gene_alias	.;	intron_id	chr10_587.1-intron33;	intron_status	RT_negative;
ENr114	sgpGene	intron	84565	84971	.	-	.	transcript_id	chr10_642.1;	gene_id	.;	gene_alias	.;	intron_id	chr10_642.1-intron30;	intron_status	RT_negative;
ENr114	softberryGene	intron	85345	86503	.	-	.	transcript_id	C10000764;	gene_id	.;	gene_alias	.;	intron_id	C10000764-intron1;	intron_status	RT_negative;
ENr114	genscan	intron	84888	84971	.	-	.	transcript_id	NT_008583.64;	gene_id	.;	gene_alias	.;	intron_id	NT_008583.64-intron36;	intron_status	RT_negative;
ENr114	twinscan	intron	84888	84971	.	-	.	transcript_id	chr10.55.001.a;	gene_id	.;	gene_alias	.;	intron_id	chr10.55.001.a-intron9;	intron_status	RT_negative;
ENr114	genscan	intron	85495	86503	.	-	.	transcript_id	NT_008583.64;	gene_id	.;	gene_alias	.;	intron_id	NT_008583.64-intron35;	intron_status	RT_negative;
ENr114	twinscan	intron	85495	86503	.	-	.	transcript_id	chr10.55.001.a;	gene_id	.;	gene_alias	.;	intron_id	chr10.55.001.a-intron8;	intron_status	RT_negative;
ENr114	geneid	intron	85495	86503	.	-	.	transcript_id	chr10_587.1;	gene_id	.;	gene_alias	.;	intron_id	chr10_587.1-intron32;	intron_status	RT_negative;
ENr114	sgpGene	intron	85495	86503	.	-	.	transcript_id	chr10_642.1;	gene_id	.;	gene_alias	.;	intron_id	chr10_642.1-intron29;	intron_status	RT_negative;
ENr114	softberryGene	intron	103498	105117	.	-	.	transcript_id	C10000765;	gene_id	.;	gene_alias	.;	intron_id	C10000765-intron31;	intron_status	RT_negative;
ENr114	softberryGene	intron	105126	107262	.	-	.	transcript_id	C10000765;	gene_id	.;	gene_alias	.;	intron_id	C10000765-intron30;	intron_status	RT_negative;
ENr114	genscan	intron	142806	160064	.	-	.	transcript_id	NT_008583.64;	gene_id	.;	gene_alias	.;	intron_id	NT_008583.64-intron30;	intron_status	RT_negative;
ENr114	twinscan	intron	142806	148417	.	-	.	transcript_id	chr10.55.001.a;	gene_id	.;	gene_alias	.;	intron_id	chr10.55.001.a-intron1;	intron_status	RT_negative;
ENr114	acembly	intron	148034	149825	.	-	.	transcript_id	kanaby;	gene_id	.;	gene_alias	.;	intron_id	kanaby-intron1;	intron_status	RT_negative;
ENr114	genscan	intron	160134	179190	.	-	.	transcript_id	NT_008583.64;	gene_id	.;	gene_alias	.;	intron_id	NT_008583.64-intron29;	intron_status	RT_negative;
ENr114	genscan	intron	235793	264161	.	-	.	transcript_id	NT_008583.64;	gene_id	.;	gene_alias	.;	intron_id	NT_008583.64-intron25;	intron_status	RT_negative;
ENr114	twinscan	intron	237827	264123	.	-	.	transcript_id	chr10.56.001.a;	gene_id	.;	gene_alias	.;	intron_id	chr10.56.001.a-intron15;	intron_status	RT_negative;
ENr114	genscan	intron	264288	271596	.	-	.	transcript_id	NT_008583.64;	gene_id	.;	gene_alias	.;	intron_id	NT_008583.64-intron24;	intron_status	RT_negative;
ENr114	twinscan	intron	264288	271596	.	-	.	transcript_id	chr10.56.001.a;	gene_id	.;	gene_alias	.;	intron_id	chr10.56.001.a-intron14;	intron_status	RT_negative;
ENr114	sgpGene	intron	269174	271596	.	-	.	transcript_id	chr10_642.1;	gene_id	.;	gene_alias	.;	intron_id	chr10_642.1-intron16;	intron_status	RT_negative;
ENr114	geneid	intron	299146	308023	.	-	.	transcript_id	chr10_587.1;	gene_id	.;	gene_alias	.;	intron_id	chr10_587.1-intron18;	intron_status	RT_negative;
ENr114	sgpGene	intron	299146	331531	.	-	.	transcript_id	chr10_642.1;	gene_id	.;	gene_alias	.;	intron_id	chr10_642.1-intron13;	intron_status	RT_negative;
ENr114	geneid	intron	308061	310277	.	-	.	transcript_id	chr10_587.1;	gene_id	.;	gene_alias	.;	intron_id	chr10_587.1-intron17;	intron_status	RT_negative;
ENr114	geneid	intron	310439	342704	.	-	.	transcript_id	chr10_587.1;	gene_id	.;	gene_alias	.;	intron_id	chr10_587.1-intron16;	intron_status	RT_negative;
ENr114	sgpGene	intron	331559	342704	.	-	.	transcript_id	chr10_642.1;	gene_id	.;	gene_alias	.;	intron_id	chr10_642.1-intron12;	intron_status	RT_negative;
ENr114	geneid	intron	366012	403589	.	-	.	transcript_id	chr10_587.1;	gene_id	.;	gene_alias	.;	intron_id	chr10_587.1-intron13;	intron_status	RT_negative;
ENr114	genscan	intron	366012	406410	.	-	.	transcript_id	NT_008583.64;	gene_id	.;	gene_alias	.;	intron_id	NT_008583.64-intron18;	intron_status	RT_negative;
ENr114	sgpGene	intron	366012	401452	.	-	.	transcript_id	chr10_642.1;	gene_id	.;	gene_alias	.;	intron_id	chr10_642.1-intron9;	intron_status	RT_negative;
ENr114	sgpGene	intron	401474	408822	.	-	.	transcript_id	chr10_642.1;	gene_id	.;	gene_alias	.;	intron_id	chr10_642.1-intron8;	intron_status	RT_negative;
ENr114	geneid	intron	403695	408822	.	-	.	transcript_id	chr10_587.1;	gene_id	.;	gene_alias	.;	intron_id	chr10_587.1-intron12;	intron_status	RT_negative;
ENr114	genscan	intron	406558	408822	.	-	.	transcript_id	NT_008583.64;	gene_id	.;	gene_alias	.;	intron_id	NT_008583.64-intron17;	intron_status	RT_negative;
ENr132	genscan	intron	41	783	.	+	.	transcript_id	NT_027140.26;	gene_id	.;	gene_alias	.;	intron_id	NT_027140.26-intron4;	intron_status	RT_negative;
ENr132	genscan	intron	931	1370	.	+	.	transcript_id	NT_027140.26;	gene_id	.;	gene_alias	.;	intron_id	NT_027140.26-intron5;	intron_status	RT_negative;
ENr132	genscan	intron	1522	6316	.	+	.	transcript_id	NT_027140.26;	gene_id	.;	gene_alias	.;	intron_id	NT_027140.26-intron6;	intron_status	RT_negative;
ENr132	softberryGene	intron	3423	9637	.	+	.	transcript_id	C13000908;	gene_id	.;	gene_alias	.;	intron_id	C13000908-intron5;	intron_status	RT_negative;
ENr132	softberryGene	intron	9903	43427	.	+	.	transcript_id	C13000908;	gene_id	.;	gene_alias	.;	intron_id	C13000908-intron6;	intron_status	RT_negative;
ENr132	softberryGene	intron	43890	44170	.	+	.	transcript_id	C13000908;	gene_id	.;	gene_alias	.;	intron_id	C13000908-intron7;	intron_status	RT_negative;
ENr132	softberryGene	intron	44283	52021	.	+	.	transcript_id	C13000908;	gene_id	.;	gene_alias	.;	intron_id	C13000908-intron8;	intron_status	RT_negative;
ENr132	softberryGene	intron	52113	54988	.	+	.	transcript_id	C13000908;	gene_id	.;	gene_alias	.;	intron_id	C13000908-intron9;	intron_status	RT_negative;
ENr132	geneid	intron	54707	56202	.	+	.	transcript_id	chr13_711.1;	gene_id	.;	gene_alias	.;	intron_id	chr13_711.1-intron1;	intron_status	RT_negative;
ENr132	softberryGene	intron	55178	82680	.	+	.	transcript_id	C13000908;	gene_id	.;	gene_alias	.;	intron_id	C13000908-intron10;	intron_status	RT_negative;
ENr132	softberryGene	intron	82774	102792	.	+	.	transcript_id	C13000908;	gene_id	.;	gene_alias	.;	intron_id	C13000908-intron11;	intron_status	RT_negative;
ENr132	softberryGene	intron	102943	116439	.	+	.	transcript_id	C13000908;	gene_id	.;	gene_alias	.;	intron_id	C13000908-intron12;	intron_status	RT_negative;
ENr132	softberryGene	intron	116493	124544	.	+	.	transcript_id	C13000908;	gene_id	.;	gene_alias	.;	intron_id	C13000908-intron13;	intron_status	RT_negative;
ENr132	softberryGene	intron	124628	126455	.	+	.	transcript_id	C13000908;	gene_id	.;	gene_alias	.;	intron_id	C13000908-intron14;	intron_status	RT_negative;
ENr132	sgpGene	intron	129853	149385	.	+	.	transcript_id	chr13_973.1;	gene_id	.;	gene_alias	.;	intron_id	chr13_973.1-intron1;	intron_status	RT_negative;
ENr132	twinscan	intron	138851	149385	.	+	.	transcript_id	chr13.112.003.a;	gene_id	.;	gene_alias	.;	intron_id	chr13.112.003.a-intron1;	intron_status	RT_negative;
ENr132	ECgene	intron	147781	149385	.	+	.	transcript_id	H13C7438.5;	gene_id	.;	gene_alias	.;	intron_id	H13C7438.5-intron1;	intron_status	RT_negative;
ENr132	ECgene	intron	147781	149385	.	+	.	transcript_id	H13C7438.6;	gene_id	.;	gene_alias	.;	intron_id	H13C7438.6-intron1;	intron_status	RT_negative;
ENr132	acembly	intron	155997	156247	.	+	.	transcript_id	porcha;	gene_id	.;	gene_alias	.;	intron_id	porcha-intron1;	intron_status	RT_negative;
ENr132	geneid	intron	157952	170463	.	+	.	transcript_id	chr13_717.1;	gene_id	.;	gene_alias	.;	intron_id	chr13_717.1-intron1;	intron_status	RT_negative;
ENr132	genscan	intron	167821	169545	.	+	.	transcript_id	NT_027140.36;	gene_id	.;	gene_alias	.;	intron_id	NT_027140.36-intron1;	intron_status	RT_negative;
ENr132	genscan	intron	169635	170463	.	+	.	transcript_id	NT_027140.36;	gene_id	.;	gene_alias	.;	intron_id	NT_027140.36-intron2;	intron_status	RT_negative;
ENr132	genscan	intron	170545	173731	.	+	.	transcript_id	NT_027140.36;	gene_id	.;	gene_alias	.;	intron_id	NT_027140.36-intron3;	intron_status	RT_negative;
ENr132	genscan	intron	173939	174869	.	+	.	transcript_id	NT_027140.36;	gene_id	.;	gene_alias	.;	intron_id	NT_027140.36-intron4;	intron_status	RT_negative;
ENr132	genscan	intron	184202	184368	.	+	.	transcript_id	NT_027140.36;	gene_id	.;	gene_alias	.;	intron_id	NT_027140.36-intron8;	intron_status	RT_negative;
ENr132	sgpGene	intron	184197	186017	.	+	.	transcript_id	chr13_973.1;	gene_id	.;	gene_alias	.;	intron_id	chr13_973.1-intron8;	intron_status	RT_negative;
ENr132	twinscan	intron	184202	184368	.	+	.	transcript_id	chr13.112.003.a;	gene_id	.;	gene_alias	.;	intron_id	chr13.112.003.a-intron8;	intron_status	RT_negative;
ENr132	genscan	intron	184542	188594	.	+	.	transcript_id	NT_027140.36;	gene_id	.;	gene_alias	.;	intron_id	NT_027140.36-intron9;	intron_status	RT_negative;
ENr132	twinscan	intron	184542	188594	.	+	.	transcript_id	chr13.112.003.a;	gene_id	.;	gene_alias	.;	intron_id	chr13.112.003.a-intron9;	intron_status	RT_negative;
ENr132	sgpGene	intron	186037	188594	.	+	.	transcript_id	chr13_973.1;	gene_id	.;	gene_alias	.;	intron_id	chr13_973.1-intron9;	intron_status	RT_negative;
ENr132	genscan	intron	191143	193163	.	+	.	transcript_id	NT_027140.36;	gene_id	.;	gene_alias	.;	intron_id	NT_027140.36-intron12;	intron_status	RT_negative;
ENr132	genscan	intron	193293	195625	.	+	.	transcript_id	NT_027140.36;	gene_id	.;	gene_alias	.;	intron_id	NT_027140.36-intron13;	intron_status	RT_negative;
ENr132	geneid	intron	226827	226908	.	+	.	transcript_id	chr13_717.1;	gene_id	.;	gene_alias	.;	intron_id	chr13_717.1-intron21;	intron_status	RT_negative;
ENr132	genscan	intron	226827	227023	.	+	.	transcript_id	NT_027140.36;	gene_id	.;	gene_alias	.;	intron_id	NT_027140.36-intron25;	intron_status	RT_negative;
ENr132	twinscan	intron	226827	227023	.	+	.	transcript_id	chr13.112.003.a;	gene_id	.;	gene_alias	.;	intron_id	chr13.112.003.a-intron25;	intron_status	RT_negative;
ENr132	genscan	intron	228629	228644	.	+	.	transcript_id	NT_027140.36;	gene_id	.;	gene_alias	.;	intron_id	NT_027140.36-intron26;	intron_status	RT_negative;
ENr132	twinscan	intron	228563	228644	.	+	.	transcript_id	chr13.112.003.a;	gene_id	.;	gene_alias	.;	intron_id	chr13.112.003.a-intron26;	intron_status	RT_negative;
ENr132	geneid	intron	228629	228649	.	+	.	transcript_id	chr13_718.1;	gene_id	.;	gene_alias	.;	intron_id	chr13_718.1-intron1;	intron_status	RT_negative;
ENr132	genscan	intron	229278	229293	.	+	.	transcript_id	NT_027140.36;	gene_id	.;	gene_alias	.;	intron_id	NT_027140.36-intron27;	intron_status	RT_negative;
ENr132	twinscan	intron	229278	231787	.	+	.	transcript_id	chr13.112.003.a;	gene_id	.;	gene_alias	.;	intron_id	chr13.112.003.a-intron27;	intron_status	RT_negative;
ENr132	acembly	intron	228852	229501	.	+	.	transcript_id	ramori;	gene_id	.;	gene_alias	.;	intron_id	ramori-intron1;	intron_status	RT_negative;
ENr132	ECgene	intron	229393	229502	.	+	.	transcript_id	H13C7493.1;	gene_id	.;	gene_alias	.;	intron_id	H13C7493.1-intron1;	intron_status	RT_negative;
ENr132	twinscan	intron	231971	235985	.	+	.	transcript_id	chr13.112.003.a;	gene_id	.;	gene_alias	.;	intron_id	chr13.112.003.a-intron28;	intron_status	RT_negative;
ENr132	ECgene	intron	237275	237364	.	+	.	transcript_id	H13C7496.1;	gene_id	.;	gene_alias	.;	intron_id	H13C7496.1-intron1;	intron_status	RT_negative;
ENr132	geneid	intron	239104	240026	.	+	.	transcript_id	chr13_720.1;	gene_id	.;	gene_alias	.;	intron_id	chr13_720.1-intron1;	intron_status	RT_negative;
ENr132	geneid	intron	240193	246126	.	+	.	transcript_id	chr13_720.1;	gene_id	.;	gene_alias	.;	intron_id	chr13_720.1-intron2;	intron_status	RT_negative;
ENr132	genscan	intron	240193	240243	.	+	.	transcript_id	NT_027140.38;	gene_id	.;	gene_alias	.;	intron_id	NT_027140.38-intron3;	intron_status	RT_negative;
ENr132	sgpGene	intron	240193	255978	.	+	.	transcript_id	chr13_973.1;	gene_id	.;	gene_alias	.;	intron_id	chr13_973.1-intron28;	intron_status	RT_negative;
ENr132	twinscan	intron	240193	242725	.	+	.	transcript_id	chr13.112.003.a;	gene_id	.;	gene_alias	.;	intron_id	chr13.112.003.a-intron31;	intron_status	RT_negative;
ENr132	genscan	intron	240312	244339	.	+	.	transcript_id	NT_027140.38;	gene_id	.;	gene_alias	.;	intron_id	NT_027140.38-intron4;	intron_status	RT_negative;
ENr132	twinscan	intron	242866	244339	.	+	.	transcript_id	chr13.112.003.a;	gene_id	.;	gene_alias	.;	intron_id	chr13.112.003.a-intron32;	intron_status	RT_negative;
ENr132	genscan	intron	244885	244965	.	+	.	transcript_id	NT_027140.38;	gene_id	.;	gene_alias	.;	intron_id	NT_027140.38-intron5;	intron_status	RT_negative;
ENr132	genscan	intron	245006	245491	.	+	.	transcript_id	NT_027140.38;	gene_id	.;	gene_alias	.;	intron_id	NT_027140.38-intron6;	intron_status	RT_negative;
ENr132	genscan	intron	245556	246063	.	+	.	transcript_id	NT_027140.38;	gene_id	.;	gene_alias	.;	intron_id	NT_027140.38-intron7;	intron_status	RT_negative;
ENr132	geneid	intron	246187	263744	.	+	.	transcript_id	chr13_720.1;	gene_id	.;	gene_alias	.;	intron_id	chr13_720.1-intron3;	intron_status	RT_negative;
ENr132	softberryGene	intron	251568	258587	.	+	.	transcript_id	C13000913;	gene_id	.;	gene_alias	.;	intron_id	C13000913-intron1;	intron_status	RT_negative;
ENr132	softberryGene	intron	258683	261076	.	+	.	transcript_id	C13000913;	gene_id	.;	gene_alias	.;	intron_id	C13000913-intron2;	intron_status	RT_negative;
ENr132	softberryGene	intron	261142	266449	.	+	.	transcript_id	C13000913;	gene_id	.;	gene_alias	.;	intron_id	C13000913-intron3;	intron_status	RT_negative;
ENr132	geneid	intron	263828	266449	.	+	.	transcript_id	chr13_720.1;	gene_id	.;	gene_alias	.;	intron_id	chr13_720.1-intron4;	intron_status	RT_negative;
ENr132	softberryGene	intron	266623	281252	.	+	.	transcript_id	C13000913;	gene_id	.;	gene_alias	.;	intron_id	C13000913-intron4;	intron_status	RT_negative;
ENr132	genscan	intron	275393	275811	.	+	.	transcript_id	NT_027140.41;	gene_id	.;	gene_alias	.;	intron_id	NT_027140.41-intron1;	intron_status	RT_negative;
ENr132	softberryGene	intron	281313	293855	.	+	.	transcript_id	C13000913;	gene_id	.;	gene_alias	.;	intron_id	C13000913-intron5;	intron_status	RT_negative;
ENr132	genscan	intron	317653	320778	.	+	.	transcript_id	NT_027140.43;	gene_id	.;	gene_alias	.;	intron_id	NT_027140.43-intron1;	intron_status	RT_negative;
ENr132	genscan	intron	320940	325327	.	+	.	transcript_id	NT_027140.43;	gene_id	.;	gene_alias	.;	intron_id	NT_027140.43-intron2;	intron_status	RT_negative;
ENr132	geneid	intron	332966	336108	.	+	.	transcript_id	chr13_723.1;	gene_id	.;	gene_alias	.;	intron_id	chr13_723.1-intron1;	intron_status	RT_negative;
ENr132	softberryGene	intron	339943	342529	.	+	.	transcript_id	C13000915;	gene_id	.;	gene_alias	.;	intron_id	C13000915-intron1;	intron_status	RT_negative;
ENr132	geneid	intron	339995	349621	.	+	.	transcript_id	chr13_724.1;	gene_id	.;	gene_alias	.;	intron_id	chr13_724.1-intron1;	intron_status	RT_negative;
ENr132	twinscan	intron	339943	342529	.	+	.	transcript_id	chr13.112.005.a;	gene_id	.;	gene_alias	.;	intron_id	chr13.112.005.a-intron1;	intron_status	RT_negative;
ENr132	softberryGene	intron	342616	343897	.	+	.	transcript_id	C13000915;	gene_id	.;	gene_alias	.;	intron_id	C13000915-intron2;	intron_status	RT_negative;
ENr132	twinscan	intron	342616	343894	.	+	.	transcript_id	chr13.112.005.a;	gene_id	.;	gene_alias	.;	intron_id	chr13.112.005.a-intron2;	intron_status	RT_negative;
ENr132	twinscan	intron	344010	346128	.	+	.	transcript_id	chr13.112.005.a;	gene_id	.;	gene_alias	.;	intron_id	chr13.112.005.a-intron3;	intron_status	RT_negative;
ENr132	softberryGene	intron	344010	346757	.	+	.	transcript_id	C13000915;	gene_id	.;	gene_alias	.;	intron_id	C13000915-intron3;	intron_status	RT_negative;
ENr132	twinscan	intron	346238	349621	.	+	.	transcript_id	chr13.112.005.a;	gene_id	.;	gene_alias	.;	intron_id	chr13.112.005.a-intron4;	intron_status	RT_negative;
ENr132	geneid	intron	349731	354498	.	+	.	transcript_id	chr13_724.1;	gene_id	.;	gene_alias	.;	intron_id	chr13_724.1-intron2;	intron_status	RT_negative;
ENr132	twinscan	intron	349731	351061	.	+	.	transcript_id	chr13.112.005.a;	gene_id	.;	gene_alias	.;	intron_id	chr13.112.005.a-intron5;	intron_status	RT_negative;
ENr132	softberryGene	intron	349731	351503	.	+	.	transcript_id	C13000916;	gene_id	.;	gene_alias	.;	intron_id	C13000916-intron1;	intron_status	RT_negative;
ENr132	sgpGene	intron	349731	379013	.	+	.	transcript_id	chr13_974.1;	gene_id	.;	gene_alias	.;	intron_id	chr13_974.1-intron1;	intron_status	RT_negative;
ENr132	twinscan	intron	351239	351503	.	+	.	transcript_id	chr13.112.005.a;	gene_id	.;	gene_alias	.;	intron_id	chr13.112.005.a-intron6;	intron_status	RT_negative;
ENr132	softberryGene	intron	351619	358441	.	+	.	transcript_id	C13000916;	gene_id	.;	gene_alias	.;	intron_id	C13000916-intron2;	intron_status	RT_negative;
ENr132	twinscan	intron	351619	358441	.	+	.	transcript_id	chr13.112.005.a;	gene_id	.;	gene_alias	.;	intron_id	chr13.112.005.a-intron7;	intron_status	RT_negative;
ENr132	geneid	intron	354581	355252	.	+	.	transcript_id	chr13_724.1;	gene_id	.;	gene_alias	.;	intron_id	chr13_724.1-intron3;	intron_status	RT_negative;
ENr132	softberryGene	intron	358625	360884	.	+	.	transcript_id	C13000916;	gene_id	.;	gene_alias	.;	intron_id	C13000916-intron3;	intron_status	RT_negative;
ENr132	genscan	intron	358625	360884	.	+	.	transcript_id	NT_027140.45;	gene_id	.;	gene_alias	.;	intron_id	NT_027140.45-intron1;	intron_status	RT_negative;
ENr132	twinscan	intron	358625	360884	.	+	.	transcript_id	chr13.112.005.a;	gene_id	.;	gene_alias	.;	intron_id	chr13.112.005.a-intron8;	intron_status	RT_negative;
ENr132	geneid	intron	358951	359440	.	+	.	transcript_id	chr13_725.1;	gene_id	.;	gene_alias	.;	intron_id	chr13_725.1-intron1;	intron_status	RT_negative;
ENr132	softberryGene	intron	360989	361228	.	+	.	transcript_id	C13000916;	gene_id	.;	gene_alias	.;	intron_id	C13000916-intron4;	intron_status	RT_negative;
ENr132	genscan	intron	360989	361228	.	+	.	transcript_id	NT_027140.45;	gene_id	.;	gene_alias	.;	intron_id	NT_027140.45-intron2;	intron_status	RT_negative;
ENr132	twinscan	intron	360989	361228	.	+	.	transcript_id	chr13.112.005.a;	gene_id	.;	gene_alias	.;	intron_id	chr13.112.005.a-intron9;	intron_status	RT_negative;
ENr132	softberryGene	intron	361440	361750	.	+	.	transcript_id	C13000916;	gene_id	.;	gene_alias	.;	intron_id	C13000916-intron5;	intron_status	RT_negative;
ENr132	genscan	intron	361440	361750	.	+	.	transcript_id	NT_027140.45;	gene_id	.;	gene_alias	.;	intron_id	NT_027140.45-intron3;	intron_status	RT_negative;
ENr132	twinscan	intron	361440	366160	.	+	.	transcript_id	chr13.112.005.a;	gene_id	.;	gene_alias	.;	intron_id	chr13.112.005.a-intron10;	intron_status	RT_negative;
ENr132	softberryGene	intron	361798	361988	.	+	.	transcript_id	C13000916;	gene_id	.;	gene_alias	.;	intron_id	C13000916-intron6;	intron_status	RT_negative;
ENr132	genscan	intron	361939	361988	.	+	.	transcript_id	NT_027140.45;	gene_id	.;	gene_alias	.;	intron_id	NT_027140.45-intron4;	intron_status	RT_negative;
ENr132	twinscan	intron	366235	379013	.	+	.	transcript_id	chr13.112.005.a;	gene_id	.;	gene_alias	.;	intron_id	chr13.112.005.a-intron11;	intron_status	RT_negative;
ENr132	genscan	intron	366235	375771	.	+	.	transcript_id	NT_027140.46;	gene_id	.;	gene_alias	.;	intron_id	NT_027140.46-intron1;	intron_status	RT_negative;
ENr132	genscan	intron	375980	376569	.	+	.	transcript_id	NT_027140.46;	gene_id	.;	gene_alias	.;	intron_id	NT_027140.46-intron2;	intron_status	RT_negative;
ENr132	genscan	intron	376713	377019	.	+	.	transcript_id	NT_027140.46;	gene_id	.;	gene_alias	.;	intron_id	NT_027140.46-intron3;	intron_status	RT_negative;
ENr132	genscan	intron	377228	377515	.	+	.	transcript_id	NT_027140.46;	gene_id	.;	gene_alias	.;	intron_id	NT_027140.46-intron4;	intron_status	RT_negative;
ENr132	genscan	intron	377815	377968	.	+	.	transcript_id	NT_027140.46;	gene_id	.;	gene_alias	.;	intron_id	NT_027140.46-intron5;	intron_status	RT_negative;
ENr132	genscan	intron	378056	378189	.	+	.	transcript_id	NT_027140.46;	gene_id	.;	gene_alias	.;	intron_id	NT_027140.46-intron6;	intron_status	RT_negative;
ENr132	genscan	intron	378337	379013	.	+	.	transcript_id	NT_027140.46;	gene_id	.;	gene_alias	.;	intron_id	NT_027140.46-intron7;	intron_status	RT_negative;
ENr132	genscan	intron	379098	379815	.	+	.	transcript_id	NT_027140.46;	gene_id	.;	gene_alias	.;	intron_id	NT_027140.46-intron8;	intron_status	RT_negative;
ENr132	sgpGene	intron	379098	388894	.	+	.	transcript_id	chr13_974.1;	gene_id	.;	gene_alias	.;	intron_id	chr13_974.1-intron2;	intron_status	RT_negative;
ENr132	twinscan	intron	379098	379815	.	+	.	transcript_id	chr13.112.005.a;	gene_id	.;	gene_alias	.;	intron_id	chr13.112.005.a-intron12;	intron_status	RT_negative;
ENr132	genscan	intron	379941	381266	.	+	.	transcript_id	NT_027140.46;	gene_id	.;	gene_alias	.;	intron_id	NT_027140.46-intron9;	intron_status	RT_negative;
ENr132	twinscan	intron	379941	382324	.	+	.	transcript_id	chr13.112.005.a;	gene_id	.;	gene_alias	.;	intron_id	chr13.112.005.a-intron13;	intron_status	RT_negative;
ENr132	genscan	intron	381375	382324	.	+	.	transcript_id	NT_027140.46;	gene_id	.;	gene_alias	.;	intron_id	NT_027140.46-intron10;	intron_status	RT_negative;
ENr132	genscan	intron	382541	385655	.	+	.	transcript_id	NT_027140.46;	gene_id	.;	gene_alias	.;	intron_id	NT_027140.46-intron11;	intron_status	RT_negative;
ENr132	twinscan	intron	382404	388894	.	+	.	transcript_id	chr13.112.005.a;	gene_id	.;	gene_alias	.;	intron_id	chr13.112.005.a-intron14;	intron_status	RT_negative;
ENr132	genscan	intron	385783	388894	.	+	.	transcript_id	NT_027140.46;	gene_id	.;	gene_alias	.;	intron_id	NT_027140.46-intron12;	intron_status	RT_negative;
ENr132	genscan	intron	389010	390979	.	+	.	transcript_id	NT_027140.46;	gene_id	.;	gene_alias	.;	intron_id	NT_027140.46-intron13;	intron_status	RT_negative;
ENr132	sgpGene	intron	389010	393303	.	+	.	transcript_id	chr13_974.1;	gene_id	.;	gene_alias	.;	intron_id	chr13_974.1-intron3;	intron_status	RT_negative;
ENr132	twinscan	intron	389010	394454	.	+	.	transcript_id	chr13.112.005.a;	gene_id	.;	gene_alias	.;	intron_id	chr13.112.005.a-intron15;	intron_status	RT_negative;
ENr132	genscan	intron	391091	394454	.	+	.	transcript_id	NT_027140.46;	gene_id	.;	gene_alias	.;	intron_id	NT_027140.46-intron14;	intron_status	RT_negative;
ENr132	twinscan	intron	394563	394698	.	+	.	transcript_id	chr13.112.005.a;	gene_id	.;	gene_alias	.;	intron_id	chr13.112.005.a-intron16;	intron_status	RT_negative;
ENr132	genscan	intron	394685	394698	.	+	.	transcript_id	NT_027140.46;	gene_id	.;	gene_alias	.;	intron_id	NT_027140.46-intron16;	intron_status	RT_negative;
ENr132	twinscan	intron	394924	397136	.	+	.	transcript_id	chr13.112.005.a;	gene_id	.;	gene_alias	.;	intron_id	chr13.112.005.a-intron17;	intron_status	RT_negative;
ENr132	twinscan	intron	397720	399859	.	+	.	transcript_id	chr13.112.005.a;	gene_id	.;	gene_alias	.;	intron_id	chr13.112.005.a-intron18;	intron_status	RT_negative;
ENr132	twinscan	intron	399895	409521	.	+	.	transcript_id	chr13.112.005.a;	gene_id	.;	gene_alias	.;	intron_id	chr13.112.005.a-intron19;	intron_status	RT_negative;
ENr132	ECgene	intron	405260	406526	.	+	.	transcript_id	H13C7535.1;	gene_id	.;	gene_alias	.;	intron_id	H13C7535.1-intron1;	intron_status	RT_negative;
ENr132	genscan	intron	413116	415383	.	+	.	transcript_id	NT_027140.49;	gene_id	.;	gene_alias	.;	intron_id	NT_027140.49-intron2;	intron_status	RT_negative;
ENr132	genscan	intron	415524	420240	.	+	.	transcript_id	NT_027140.49;	gene_id	.;	gene_alias	.;	intron_id	NT_027140.49-intron3;	intron_status	RT_negative;
ENr132	genscan	intron	420356	423584	.	+	.	transcript_id	NT_027140.49;	gene_id	.;	gene_alias	.;	intron_id	NT_027140.49-intron4;	intron_status	RT_negative;
ENr132	genscan	intron	423638	424843	.	+	.	transcript_id	NT_027140.49;	gene_id	.;	gene_alias	.;	intron_id	NT_027140.49-intron5;	intron_status	RT_negative;
ENr132	geneid	intron	430422	431508	.	+	.	transcript_id	chr13_726.1;	gene_id	.;	gene_alias	.;	intron_id	chr13_726.1-intron8;	intron_status	RT_negative;
ENr132	geneid	intron	433853	434322	.	+	.	transcript_id	chr13_726.1;	gene_id	.;	gene_alias	.;	intron_id	chr13_726.1-intron9;	intron_status	RT_negative;
ENr132	geneid	intron	454412	457454	.	+	.	transcript_id	chr13_726.1;	gene_id	.;	gene_alias	.;	intron_id	chr13_726.1-intron26;	intron_status	RT_negative;
ENr132	genscan	intron	455447	455490	.	+	.	transcript_id	NT_027140.49;	gene_id	.;	gene_alias	.;	intron_id	NT_027140.49-intron29;	intron_status	RT_negative;
ENr132	twinscan	intron	455447	455490	.	+	.	transcript_id	chr13.112.005.a;	gene_id	.;	gene_alias	.;	intron_id	chr13.112.005.a-intron44;	intron_status	RT_negative;
ENr132	genscan	intron	455749	457454	.	+	.	transcript_id	NT_027140.49;	gene_id	.;	gene_alias	.;	intron_id	NT_027140.49-intron30;	intron_status	RT_negative;
ENr132	twinscan	intron	455749	457454	.	+	.	transcript_id	chr13.112.005.a;	gene_id	.;	gene_alias	.;	intron_id	chr13.112.005.a-intron45;	intron_status	RT_negative;
ENr132	ECgene	intron	457303	462502	.	+	.	transcript_id	H13C7543.1;	gene_id	.;	gene_alias	.;	intron_id	H13C7543.1-intron1;	intron_status	RT_negative;
ENr132	genscan	intron	457617	458764	.	+	.	transcript_id	NT_027140.49;	gene_id	.;	gene_alias	.;	intron_id	NT_027140.49-intron31;	intron_status	RT_negative;
ENr132	twinscan	intron	457617	458764	.	+	.	transcript_id	chr13.112.005.a;	gene_id	.;	gene_alias	.;	intron_id	chr13.112.005.a-intron46;	intron_status	RT_negative;
ENr132	geneid	intron	457617	458764	.	+	.	transcript_id	chr13_726.1;	gene_id	.;	gene_alias	.;	intron_id	chr13_726.1-intron27;	intron_status	RT_negative;
ENr132	sgpGene	intron	468352	474954	.	+	.	transcript_id	chr13_977.1;	gene_id	.;	gene_alias	.;	intron_id	chr13_977.1-intron1;	intron_status	RT_negative;
ENr132	genscan	intron	481127	481291	.	+	.	transcript_id	NT_027140.51;	gene_id	.;	gene_alias	.;	intron_id	NT_027140.51-intron6;	intron_status	RT_negative;
ENr132	genscan	intron	481469	481723	.	+	.	transcript_id	NT_027140.51;	gene_id	.;	gene_alias	.;	intron_id	NT_027140.51-intron7;	intron_status	RT_negative;
ENr132	genscan	intron	481885	482117	.	+	.	transcript_id	NT_027140.51;	gene_id	.;	gene_alias	.;	intron_id	NT_027140.51-intron8;	intron_status	RT_negative;
ENr132	genscan	intron	482333	482663	.	+	.	transcript_id	NT_027140.51;	gene_id	.;	gene_alias	.;	intron_id	NT_027140.51-intron9;	intron_status	RT_negative;
ENr132	geneid	intron	491338	493702	.	+	.	transcript_id	chr13_727.1;	gene_id	.;	gene_alias	.;	intron_id	chr13_727.1-intron1;	intron_status	RT_negative;
ENr132	sgpGene	intron	491323	493702	.	+	.	transcript_id	chr13_978.1;	gene_id	.;	gene_alias	.;	intron_id	chr13_978.1-intron1;	intron_status	RT_negative;
ENr132	genscan	intron	493864	495235	.	+	.	transcript_id	NT_027140.52;	gene_id	.;	gene_alias	.;	intron_id	NT_027140.52-intron2;	intron_status	RT_negative;
ENr132	sgpGene	intron	493892	495408	.	+	.	transcript_id	chr13_978.1;	gene_id	.;	gene_alias	.;	intron_id	chr13_978.1-intron2;	intron_status	RT_negative;
ENr132	genscan	intron	495405	495982	.	+	.	transcript_id	NT_027140.52;	gene_id	.;	gene_alias	.;	intron_id	NT_027140.52-intron3;	intron_status	RT_negative;
ENr132	sgpGene	intron	495554	495674	.	+	.	transcript_id	chr13_978.1;	gene_id	.;	gene_alias	.;	intron_id	chr13_978.1-intron3;	intron_status	RT_negative;
ENr132	genscan	intron	22591	28737	.	-	.	transcript_id	NT_027140.27;	gene_id	.;	gene_alias	.;	intron_id	NT_027140.27-intron8;	intron_status	RT_negative;
ENr132	genscan	intron	28759	29159	.	-	.	transcript_id	NT_027140.27;	gene_id	.;	gene_alias	.;	intron_id	NT_027140.27-intron7;	intron_status	RT_negative;
ENr132	genscan	intron	29367	36583	.	-	.	transcript_id	NT_027140.27;	gene_id	.;	gene_alias	.;	intron_id	NT_027140.27-intron6;	intron_status	RT_negative;
ENr132	genscan	intron	36684	43640	.	-	.	transcript_id	NT_027140.27;	gene_id	.;	gene_alias	.;	intron_id	NT_027140.27-intron5;	intron_status	RT_negative;
ENr132	acembly	intron	39525	42797	.	-	.	transcript_id	shypa;	gene_id	.;	gene_alias	.;	intron_id	shypa-intron1;	intron_status	RT_negative;
ENr132	genscan	intron	43837	44199	.	-	.	transcript_id	NT_027140.27;	gene_id	.;	gene_alias	.;	intron_id	NT_027140.27-intron4;	intron_status	RT_negative;
ENr132	genscan	intron	44425	44476	.	-	.	transcript_id	NT_027140.27;	gene_id	.;	gene_alias	.;	intron_id	NT_027140.27-intron3;	intron_status	RT_negative;
ENr132	genscan	intron	44623	50809	.	-	.	transcript_id	NT_027140.27;	gene_id	.;	gene_alias	.;	intron_id	NT_027140.27-intron2;	intron_status	RT_negative;
ENr132	genscan	intron	51004	54228	.	-	.	transcript_id	NT_027140.27;	gene_id	.;	gene_alias	.;	intron_id	NT_027140.27-intron1;	intron_status	RT_negative;
ENr132	genscan	intron	63898	65051	.	-	.	transcript_id	NT_027140.28;	gene_id	.;	gene_alias	.;	intron_id	NT_027140.28-intron1;	intron_status	RT_negative;
ENr132	geneid	intron	69692	100037	.	-	.	transcript_id	chr13_713.1;	gene_id	.;	gene_alias	.;	intron_id	chr13_713.1-intron1;	intron_status	RT_negative;
ENr132	genscan	intron	90885	99010	.	-	.	transcript_id	NT_027140.30;	gene_id	.;	gene_alias	.;	intron_id	NT_027140.30-intron2;	intron_status	RT_negative;
ENr132	genscan	intron	99165	100112	.	-	.	transcript_id	NT_027140.30;	gene_id	.;	gene_alias	.;	intron_id	NT_027140.30-intron1;	intron_status	RT_negative;
ENr132	geneid	intron	107413	123575	.	-	.	transcript_id	chr13_715.1;	gene_id	.;	gene_alias	.;	intron_id	chr13_715.1-intron1;	intron_status	RT_negative;
ENr132	genscan	intron	107413	115364	.	-	.	transcript_id	NT_027140.31;	gene_id	.;	gene_alias	.;	intron_id	NT_027140.31-intron1;	intron_status	RT_negative;
ENr132	genscan	intron	123416	123575	.	-	.	transcript_id	NT_027140.33;	gene_id	.;	gene_alias	.;	intron_id	NT_027140.33-intron1;	intron_status	RT_negative;
ENr132	genscan	intron	133318	137799	.	-	.	transcript_id	NT_027140.34;	gene_id	.;	gene_alias	.;	intron_id	NT_027140.34-intron5;	intron_status	RT_negative;
ENr132	softberryGene	intron	135207	139174	.	-	.	transcript_id	C13000910;	gene_id	.;	gene_alias	.;	intron_id	C13000910-intron3;	intron_status	RT_negative;
ENr132	genscan	intron	137969	138491	.	-	.	transcript_id	NT_027140.34;	gene_id	.;	gene_alias	.;	intron_id	NT_027140.34-intron4;	intron_status	RT_negative;
ENr132	genscan	intron	138637	138775	.	-	.	transcript_id	NT_027140.34;	gene_id	.;	gene_alias	.;	intron_id	NT_027140.34-intron3;	intron_status	RT_negative;
ENr132	genscan	intron	138862	139174	.	-	.	transcript_id	NT_027140.34;	gene_id	.;	gene_alias	.;	intron_id	NT_027140.34-intron2;	intron_status	RT_negative;
ENr132	softberryGene	intron	139305	142838	.	-	.	transcript_id	C13000910;	gene_id	.;	gene_alias	.;	intron_id	C13000910-intron2;	intron_status	RT_negative;
ENr132	genscan	intron	139352	140324	.	-	.	transcript_id	NT_027140.34;	gene_id	.;	gene_alias	.;	intron_id	NT_027140.34-intron1;	intron_status	RT_negative;
ENr132	softberryGene	intron	143709	149176	.	-	.	transcript_id	C13000910;	gene_id	.;	gene_alias	.;	intron_id	C13000910-intron1;	intron_status	RT_negative;
ENr132	geneid	intron	232115	237004	.	-	.	transcript_id	chr13_719.1;	gene_id	.;	gene_alias	.;	intron_id	chr13_719.1-intron1;	intron_status	RT_negative;
ENr132	genscan	intron	232158	233749	.	-	.	transcript_id	NT_027140.37;	gene_id	.;	gene_alias	.;	intron_id	NT_027140.37-intron2;	intron_status	RT_negative;
ENr132	genscan	intron	233858	234021	.	-	.	transcript_id	NT_027140.37;	gene_id	.;	gene_alias	.;	intron_id	NT_027140.37-intron1;	intron_status	RT_negative;
ENr132	genscan	intron	251616	252428	.	-	.	transcript_id	NT_027140.39;	gene_id	.;	gene_alias	.;	intron_id	NT_027140.39-intron1;	intron_status	RT_negative;
ENr132	genscan	intron	261828	262579	.	-	.	transcript_id	NT_027140.40;	gene_id	.;	gene_alias	.;	intron_id	NT_027140.40-intron8;	intron_status	RT_negative;
ENr132	genscan	intron	262771	263276	.	-	.	transcript_id	NT_027140.40;	gene_id	.;	gene_alias	.;	intron_id	NT_027140.40-intron7;	intron_status	RT_negative;
ENr132	genscan	intron	263354	263793	.	-	.	transcript_id	NT_027140.40;	gene_id	.;	gene_alias	.;	intron_id	NT_027140.40-intron6;	intron_status	RT_negative;
ENr132	genscan	intron	263867	264310	.	-	.	transcript_id	NT_027140.40;	gene_id	.;	gene_alias	.;	intron_id	NT_027140.40-intron5;	intron_status	RT_negative;
ENr132	genscan	intron	264376	267354	.	-	.	transcript_id	NT_027140.40;	gene_id	.;	gene_alias	.;	intron_id	NT_027140.40-intron4;	intron_status	RT_negative;
ENr132	genscan	intron	267547	267756	.	-	.	transcript_id	NT_027140.40;	gene_id	.;	gene_alias	.;	intron_id	NT_027140.40-intron3;	intron_status	RT_negative;
ENr132	genscan	intron	267961	268540	.	-	.	transcript_id	NT_027140.40;	gene_id	.;	gene_alias	.;	intron_id	NT_027140.40-intron2;	intron_status	RT_negative;
ENr132	genscan	intron	268708	272653	.	-	.	transcript_id	NT_027140.40;	gene_id	.;	gene_alias	.;	intron_id	NT_027140.40-intron1;	intron_status	RT_negative;
ENr132	twinscan	intron	271809	288550	.	-	.	transcript_id	chr13.112.004.a;	gene_id	.;	gene_alias	.;	intron_id	chr13.112.004.a-intron6;	intron_status	RT_negative;
ENr132	geneid	intron	271809	288550	.	-	.	transcript_id	chr13_721.1;	gene_id	.;	gene_alias	.;	intron_id	chr13_721.1-intron2;	intron_status	RT_negative;
ENr132	genscan	intron	282629	288550	.	-	.	transcript_id	NT_027140.42;	gene_id	.;	gene_alias	.;	intron_id	NT_027140.42-intron4;	intron_status	RT_negative;
ENr132	genscan	intron	288639	293455	.	-	.	transcript_id	NT_027140.42;	gene_id	.;	gene_alias	.;	intron_id	NT_027140.42-intron3;	intron_status	RT_negative;
ENr132	twinscan	intron	288639	293455	.	-	.	transcript_id	chr13.112.004.a;	gene_id	.;	gene_alias	.;	intron_id	chr13.112.004.a-intron5;	intron_status	RT_negative;
ENr132	geneid	intron	288639	293455	.	-	.	transcript_id	chr13_721.1;	gene_id	.;	gene_alias	.;	intron_id	chr13_721.1-intron1;	intron_status	RT_negative;
ENr132	genscan	intron	293659	293917	.	-	.	transcript_id	NT_027140.42;	gene_id	.;	gene_alias	.;	intron_id	NT_027140.42-intron2;	intron_status	RT_negative;
ENr132	twinscan	intron	293659	307904	.	-	.	transcript_id	chr13.112.004.a;	gene_id	.;	gene_alias	.;	intron_id	chr13.112.004.a-intron4;	intron_status	RT_negative;
ENr132	genscan	intron	294010	298357	.	-	.	transcript_id	NT_027140.42;	gene_id	.;	gene_alias	.;	intron_id	NT_027140.42-intron1;	intron_status	RT_negative;
ENr132	twinscan	intron	308190	318932	.	-	.	transcript_id	chr13.112.004.a;	gene_id	.;	gene_alias	.;	intron_id	chr13.112.004.a-intron3;	intron_status	RT_negative;
ENr132	acembly	intron	309729	310172	.	-	.	transcript_id	sheepa;	gene_id	.;	gene_alias	.;	intron_id	sheepa-intron1;	intron_status	RT_negative;
ENr132	twinscan	intron	319045	323664	.	-	.	transcript_id	chr13.112.004.a;	gene_id	.;	gene_alias	.;	intron_id	chr13.112.004.a-intron2;	intron_status	RT_negative;
ENr132	twinscan	intron	323745	331924	.	-	.	transcript_id	chr13.112.004.a;	gene_id	.;	gene_alias	.;	intron_id	chr13.112.004.a-intron1;	intron_status	RT_negative;
ENr132	ECgene	intron	329382	330002	.	-	.	transcript_id	H13C7511.1;	gene_id	.;	gene_alias	.;	intron_id	H13C7511.1-intron1;	intron_status	RT_negative;
ENr132	genscan	intron	332272	332539	.	-	.	transcript_id	NT_027140.44;	gene_id	.;	gene_alias	.;	intron_id	NT_027140.44-intron14;	intron_status	RT_negative;
ENr132	genscan	intron	332794	332869	.	-	.	transcript_id	NT_027140.44;	gene_id	.;	gene_alias	.;	intron_id	NT_027140.44-intron13;	intron_status	RT_negative;
ENr132	ECgene	intron	333096	339854	.	-	.	transcript_id	H13C7513.2;	gene_id	.;	gene_alias	.;	intron_id	H13C7513.2-intron1;	intron_status	RT_negative;
ENr132	genscan	intron	333040	341041	.	-	.	transcript_id	NT_027140.44;	gene_id	.;	gene_alias	.;	intron_id	NT_027140.44-intron12;	intron_status	RT_negative;
ENr132	genscan	intron	341174	343235	.	-	.	transcript_id	NT_027140.44;	gene_id	.;	gene_alias	.;	intron_id	NT_027140.44-intron11;	intron_status	RT_negative;
ENr132	genscan	intron	343541	343817	.	-	.	transcript_id	NT_027140.44;	gene_id	.;	gene_alias	.;	intron_id	NT_027140.44-intron10;	intron_status	RT_negative;
ENr132	genscan	intron	343989	345523	.	-	.	transcript_id	NT_027140.44;	gene_id	.;	gene_alias	.;	intron_id	NT_027140.44-intron9;	intron_status	RT_negative;
ENr132	genscan	intron	345761	346485	.	-	.	transcript_id	NT_027140.44;	gene_id	.;	gene_alias	.;	intron_id	NT_027140.44-intron8;	intron_status	RT_negative;
ENr132	genscan	intron	346637	346949	.	-	.	transcript_id	NT_027140.44;	gene_id	.;	gene_alias	.;	intron_id	NT_027140.44-intron7;	intron_status	RT_negative;
ENr132	genscan	intron	347077	347641	.	-	.	transcript_id	NT_027140.44;	gene_id	.;	gene_alias	.;	intron_id	NT_027140.44-intron6;	intron_status	RT_negative;
ENr132	genscan	intron	347804	349687	.	-	.	transcript_id	NT_027140.44;	gene_id	.;	gene_alias	.;	intron_id	NT_027140.44-intron5;	intron_status	RT_negative;
ENr132	genscan	intron	349861	350180	.	-	.	transcript_id	NT_027140.44;	gene_id	.;	gene_alias	.;	intron_id	NT_027140.44-intron4;	intron_status	RT_negative;
ENr132	genscan	intron	350359	350419	.	-	.	transcript_id	NT_027140.44;	gene_id	.;	gene_alias	.;	intron_id	NT_027140.44-intron3;	intron_status	RT_negative;
ENr132	genscan	intron	350591	351359	.	-	.	transcript_id	NT_027140.44;	gene_id	.;	gene_alias	.;	intron_id	NT_027140.44-intron2;	intron_status	RT_negative;
ENr132	genscan	intron	351526	351667	.	-	.	transcript_id	NT_027140.44;	gene_id	.;	gene_alias	.;	intron_id	NT_027140.44-intron1;	intron_status	RT_negative;
ENr132	sgpGene	intron	395250	397165	.	-	.	transcript_id	chr13_975.1;	gene_id	.;	gene_alias	.;	intron_id	chr13_975.1-intron1;	intron_status	RT_negative;
ENr132	genscan	intron	395808	397178	.	-	.	transcript_id	NT_027140.47;	gene_id	.;	gene_alias	.;	intron_id	NT_027140.47-intron1;	intron_status	RT_negative;
ENr132	genscan	intron	407184	408914	.	-	.	transcript_id	NT_027140.48;	gene_id	.;	gene_alias	.;	intron_id	NT_027140.48-intron2;	intron_status	RT_negative;
ENr132	genscan	intron	409155	409516	.	-	.	transcript_id	NT_027140.48;	gene_id	.;	gene_alias	.;	intron_id	NT_027140.48-intron1;	intron_status	RT_negative;
ENr132	ECgene	intron	462459	462669	.	-	.	transcript_id	H13C7546.1;	gene_id	.;	gene_alias	.;	intron_id	H13C7546.1-intron1;	intron_status	RT_negative;
ENr132	acembly	intron	492677	492985	.	-	.	transcript_id	ryfeyby;	gene_id	.;	gene_alias	.;	intron_id	ryfeyby-intron2;	intron_status	RT_negative;
ENr132	acembly	intron	493129	494256	.	-	.	transcript_id	ryfeyby;	gene_id	.;	gene_alias	.;	intron_id	ryfeyby-intron1;	intron_status	RT_negative;
ENr222	genscan	intron	22888	25041	.	+	.	transcript_id	NT_025741.614;	gene_id	.;	gene_alias	.;	intron_id	NT_025741.614-intron14;	intron_status	RT_negative;
ENr222	genscan	intron	25366	27987	.	+	.	transcript_id	NT_025741.614;	gene_id	.;	gene_alias	.;	intron_id	NT_025741.614-intron15;	intron_status	RT_negative;
ENr222	geneid	intron	120775	152368	.	+	.	transcript_id	chr6_1318.1;	gene_id	.;	gene_alias	.;	intron_id	chr6_1318.1-intron1;	intron_status	RT_negative;
ENr222	geneid	intron	152427	190709	.	+	.	transcript_id	chr6_1318.1;	gene_id	.;	gene_alias	.;	intron_id	chr6_1318.1-intron2;	intron_status	RT_negative;
ENr222	genscan	intron	184965	190709	.	+	.	transcript_id	NT_025741.618;	gene_id	.;	gene_alias	.;	intron_id	NT_025741.618-intron1;	intron_status	RT_negative;
ENr222	geneid	intron	190768	229836	.	+	.	transcript_id	chr6_1318.1;	gene_id	.;	gene_alias	.;	intron_id	chr6_1318.1-intron3;	intron_status	RT_negative;
ENr222	softberryGene	intron	190909	229836	.	+	.	transcript_id	C6001812;	gene_id	.;	gene_alias	.;	intron_id	C6001812-intron1;	intron_status	RT_negative;
ENr222	genscan	intron	190909	229836	.	+	.	transcript_id	NT_025741.618;	gene_id	.;	gene_alias	.;	intron_id	NT_025741.618-intron2;	intron_status	RT_negative;
ENr222	softberryGene	intron	229918	241856	.	+	.	transcript_id	C6001812;	gene_id	.;	gene_alias	.;	intron_id	C6001812-intron2;	intron_status	RT_negative;
ENr222	geneid	intron	229918	241856	.	+	.	transcript_id	chr6_1318.1;	gene_id	.;	gene_alias	.;	intron_id	chr6_1318.1-intron4;	intron_status	RT_negative;
ENr222	genscan	intron	229918	243697	.	+	.	transcript_id	NT_025741.618;	gene_id	.;	gene_alias	.;	intron_id	NT_025741.618-intron3;	intron_status	RT_negative;
ENr222	softberryGene	intron	241935	260146	.	+	.	transcript_id	C6001812;	gene_id	.;	gene_alias	.;	intron_id	C6001812-intron3;	intron_status	RT_negative;
ENr222	geneid	intron	241935	243697	.	+	.	transcript_id	chr6_1318.1;	gene_id	.;	gene_alias	.;	intron_id	chr6_1318.1-intron5;	intron_status	RT_negative;
ENr222	geneid	intron	243951	251663	.	+	.	transcript_id	chr6_1318.1;	gene_id	.;	gene_alias	.;	intron_id	chr6_1318.1-intron6;	intron_status	RT_negative;
ENr222	genscan	intron	243951	250990	.	+	.	transcript_id	NT_025741.618;	gene_id	.;	gene_alias	.;	intron_id	NT_025741.618-intron4;	intron_status	RT_negative;
ENr222	softberryGene	intron	260255	276413	.	+	.	transcript_id	C6001812;	gene_id	.;	gene_alias	.;	intron_id	C6001812-intron4;	intron_status	RT_negative;
ENr222	softberryGene	intron	276484	278636	.	+	.	transcript_id	C6001812;	gene_id	.;	gene_alias	.;	intron_id	C6001812-intron5;	intron_status	RT_negative;
ENr222	softberryGene	intron	416574	417093	.	+	.	transcript_id	C6001814;	gene_id	.;	gene_alias	.;	intron_id	C6001814-intron1;	intron_status	RT_negative;
ENr222	genscan	intron	416574	417093	.	+	.	transcript_id	NT_025741.621;	gene_id	.;	gene_alias	.;	intron_id	NT_025741.621-intron1;	intron_status	RT_negative;
ENr222	softberryGene	intron	417297	417470	.	+	.	transcript_id	C6001814;	gene_id	.;	gene_alias	.;	intron_id	C6001814-intron2;	intron_status	RT_negative;
ENr222	softberryGene	intron	417511	417563	.	+	.	transcript_id	C6001814;	gene_id	.;	gene_alias	.;	intron_id	C6001814-intron3;	intron_status	RT_negative;
ENr222	genscan	intron	39072	39441	.	-	.	transcript_id	NT_025741.615;	gene_id	.;	gene_alias	.;	intron_id	NT_025741.615-intron2;	intron_status	RT_negative;
ENr222	genscan	intron	39572	44817	.	-	.	transcript_id	NT_025741.615;	gene_id	.;	gene_alias	.;	intron_id	NT_025741.615-intron1;	intron_status	RT_negative;
ENr222	genscan	intron	103748	103858	.	-	.	transcript_id	NT_025741.617;	gene_id	.;	gene_alias	.;	intron_id	NT_025741.617-intron2;	intron_status	RT_negative;
ENr222	genscan	intron	103951	165094	.	-	.	transcript_id	NT_025741.617;	gene_id	.;	gene_alias	.;	intron_id	NT_025741.617-intron1;	intron_status	RT_negative;
ENr222	sgpGene	intron	207683	225040	.	-	.	transcript_id	chr6_1738.1;	gene_id	.;	gene_alias	.;	intron_id	chr6_1738.1-intron1;	intron_status	RT_negative;
ENr222	genscan	intron	253129	261917	.	-	.	transcript_id	NT_025741.619;	gene_id	.;	gene_alias	.;	intron_id	NT_025741.619-intron4;	intron_status	RT_negative;
ENr222	genscan	intron	262023	274884	.	-	.	transcript_id	NT_025741.619;	gene_id	.;	gene_alias	.;	intron_id	NT_025741.619-intron3;	intron_status	RT_negative;
ENr222	geneid	intron	275093	282749	.	-	.	transcript_id	chr6_1319.1;	gene_id	.;	gene_alias	.;	intron_id	chr6_1319.1-intron1;	intron_status	RT_negative;
ENr222	sgpGene	intron	275127	275922	.	-	.	transcript_id	chr6_1739.1;	gene_id	.;	gene_alias	.;	intron_id	chr6_1739.1-intron1;	intron_status	RT_negative;
ENr222	genscan	intron	275093	282749	.	-	.	transcript_id	NT_025741.619;	gene_id	.;	gene_alias	.;	intron_id	NT_025741.619-intron2;	intron_status	RT_negative;
ENr222	genscan	intron	282936	315970	.	-	.	transcript_id	NT_025741.619;	gene_id	.;	gene_alias	.;	intron_id	NT_025741.619-intron1;	intron_status	RT_negative;
ENr222	softberryGene	intron	342625	375290	.	-	.	transcript_id	C6001813;	gene_id	.;	gene_alias	.;	intron_id	C6001813-intron4;	intron_status	RT_negative;
ENr222	genscan	intron	347160	381222	.	-	.	transcript_id	NT_025741.620;	gene_id	.;	gene_alias	.;	intron_id	NT_025741.620-intron2;	intron_status	RT_negative;
ENr222	softberryGene	intron	375363	391340	.	-	.	transcript_id	C6001813;	gene_id	.;	gene_alias	.;	intron_id	C6001813-intron3;	intron_status	RT_negative;
ENr222	genscan	intron	381430	391340	.	-	.	transcript_id	NT_025741.620;	gene_id	.;	gene_alias	.;	intron_id	NT_025741.620-intron1;	intron_status	RT_negative;
ENr222	softberryGene	intron	391464	404906	.	-	.	transcript_id	C6001813;	gene_id	.;	gene_alias	.;	intron_id	C6001813-intron2;	intron_status	RT_negative;
ENr222	sgpGene	intron	391811	416535	.	-	.	transcript_id	chr6_1742.1;	gene_id	.;	gene_alias	.;	intron_id	chr6_1742.1-intron17;	intron_status	RT_negative;
ENr222	softberryGene	intron	404943	415634	.	-	.	transcript_id	C6001813;	gene_id	.;	gene_alias	.;	intron_id	C6001813-intron1;	intron_status	RT_negative;
ENr222	sgpGene	intron	416760	416779	.	-	.	transcript_id	chr6_1742.1;	gene_id	.;	gene_alias	.;	intron_id	chr6_1742.1-intron16;	intron_status	RT_negative;
ENr222	sgpGene	intron	416874	416957	.	-	.	transcript_id	chr6_1742.1;	gene_id	.;	gene_alias	.;	intron_id	chr6_1742.1-intron15;	intron_status	RT_negative;
ENr222	geneid	intron	417245	441550	.	-	.	transcript_id	chr6_1320.1;	gene_id	.;	gene_alias	.;	intron_id	chr6_1320.1-intron11;	intron_status	RT_negative;
ENr222	twinscan	intron	417156	417244	.	-	.	transcript_id	chr6.133.007.a;	gene_id	.;	gene_alias	.;	intron_id	chr6.133.007.a-intron7;	intron_status	RT_negative;
ENr222	sgpGene	intron	417222	417244	.	-	.	transcript_id	chr6_1742.1;	gene_id	.;	gene_alias	.;	intron_id	chr6_1742.1-intron14;	intron_status	RT_negative;
ENr222	twinscan	intron	417370	441550	.	-	.	transcript_id	chr6.133.007.a;	gene_id	.;	gene_alias	.;	intron_id	chr6.133.007.a-intron6;	intron_status	RT_negative;
ENr222	sgpGene	intron	417370	441550	.	-	.	transcript_id	chr6_1742.1;	gene_id	.;	gene_alias	.;	intron_id	chr6_1742.1-intron13;	intron_status	RT_negative;
ENr222	genscan	intron	419730	423927	.	-	.	transcript_id	NT_025741.622;	gene_id	.;	gene_alias	.;	intron_id	NT_025741.622-intron10;	intron_status	RT_negative;
ENr222	genscan	intron	424112	441550	.	-	.	transcript_id	NT_025741.622;	gene_id	.;	gene_alias	.;	intron_id	NT_025741.622-intron9;	intron_status	RT_negative;
ENr222	geneid	intron	472888	475030	.	-	.	transcript_id	chr6_1320.1;	gene_id	.;	gene_alias	.;	intron_id	chr6_1320.1-intron5;	intron_status	RT_negative;
ENr222	sgpGene	intron	472888	479411	.	-	.	transcript_id	chr6_1742.1;	gene_id	.;	gene_alias	.;	intron_id	chr6_1742.1-intron5;	intron_status	RT_negative;
ENr222	geneid	intron	475110	481095	.	-	.	transcript_id	chr6_1320.1;	gene_id	.;	gene_alias	.;	intron_id	chr6_1320.1-intron4;	intron_status	RT_negative;
ENr223	acembly	intron	491213	494007	.	-	.	transcript_id	EEF1A1.cDec03;	gene_id	.;	gene_alias	.;	intron_id	EEF1A1.cDec03-intron10;	intron_status	RT_negative;
ENr223	acembly	intron	491213	494007	.	-	.	transcript_id	EEF1A1.dDec03;	gene_id	.;	gene_alias	.;	intron_id	EEF1A1.dDec03-intron6;	intron_status	RT_negative;
ENr223	acembly	intron	491213	494007	.	-	.	transcript_id	EEF1A1.eDec03;	gene_id	.;	gene_alias	.;	intron_id	EEF1A1.eDec03-intron8;	intron_status	RT_negative;
ENr223	acembly	intron	239909	246889	.	+	.	transcript_id	EIF3S6P1.aDec03;	gene_id	.;	gene_alias	.;	intron_id	EIF3S6P1.aDec03-intron1;	intron_status	RT_positive;
ENr223	acembly	intron	247020	256256	.	+	.	transcript_id	EIF3S6P1.aDec03;	gene_id	.;	gene_alias	.;	intron_id	EIF3S6P1.aDec03-intron2;	intron_status	RT_negative;
ENr223	acembly	intron	256376	261149	.	+	.	transcript_id	EIF3S6P1.aDec03;	gene_id	.;	gene_alias	.;	intron_id	EIF3S6P1.aDec03-intron3;	intron_status	RT_negative;
ENr223	acembly	intron	261227	267832	.	+	.	transcript_id	EIF3S6P1.aDec03;	gene_id	.;	gene_alias	.;	intron_id	EIF3S6P1.aDec03-intron4;	intron_status	RT_negative;
ENr223	acembly	intron	247020	252258	.	+	.	transcript_id	EIF3S6P1.eDec03;	gene_id	.;	gene_alias	.;	intron_id	EIF3S6P1.eDec03-intron2;	intron_status	RT_negative;
ENr223	acembly	intron	339719	340068	.	+	.	transcript_id	morjar;	gene_id	.;	gene_alias	.;	intron_id	morjar-intron2;	intron_status	RT_negative;
ENr223	acembly	intron	239909	246889	.	+	.	transcript_id	EIF3S6P1.eDec03;	gene_id	.;	gene_alias	.;	intron_id	EIF3S6P1.eDec03-intron1;	intron_status	RT_negative;
ENr223	ECgene	intron	239909	246889	.	+	.	transcript_id	H6C8411.1;	gene_id	.;	gene_alias	.;	intron_id	H6C8411.1-intron1;	intron_status	RT_negative;
ENr223	acembly	intron	239909	275548	.	+	.	transcript_id	EIF3S6P1.fDec03;	gene_id	.;	gene_alias	.;	intron_id	EIF3S6P1.fDec03-intron1;	intron_status	RT_positive;
ENr223	ECgene	intron	239909	275548	.	+	.	transcript_id	H6C8411.2;	gene_id	.;	gene_alias	.;	intron_id	H6C8411.2-intron1;	intron_status	RT_positive;
ENr223	ensEstGene	intron	438662	442700	.	+	.	transcript_id	ENSESTT00000043495.0;	gene_id	.;	gene_alias	.;	intron_id	ENSESTT00000043495.0-intron1;	intron_status	RT_wrong_junction;
ENr223	ensEstGene	intron	438662	442700	.	+	.	transcript_id	ENSESTT00000043496.0;	gene_id	.;	gene_alias	.;	intron_id	ENSESTT00000043496.0-intron1;	intron_status	RT_wrong_junction;
ENr223	ECgene	intron	438666	442705	.	+	.	transcript_id	H6C8448.68;	gene_id	.;	gene_alias	.;	intron_id	H6C8448.68-intron1;	intron_status	RT_wrong_junction;
ENr223	ECgene	intron	438666	442705	.	+	.	transcript_id	H6C8448.69;	gene_id	.;	gene_alias	.;	intron_id	H6C8448.69-intron1;	intron_status	RT_wrong_junction;
ENr223	ECgene	intron	438666	442705	.	+	.	transcript_id	H6C8448.70;	gene_id	.;	gene_alias	.;	intron_id	H6C8448.70-intron1;	intron_status	RT_wrong_junction;
ENr223	ECgene	intron	438666	442705	.	+	.	transcript_id	H6C8448.71;	gene_id	.;	gene_alias	.;	intron_id	H6C8448.71-intron1;	intron_status	RT_wrong_junction;
ENr223	ECgene	intron	438666	442705	.	+	.	transcript_id	H6C8448.72;	gene_id	.;	gene_alias	.;	intron_id	H6C8448.72-intron1;	intron_status	RT_wrong_junction;
ENr223	ECgene	intron	438666	442705	.	+	.	transcript_id	H6C8448.73;	gene_id	.;	gene_alias	.;	intron_id	H6C8448.73-intron1;	intron_status	RT_wrong_junction;
ENr223	ECgene	intron	438666	442705	.	+	.	transcript_id	H6C8448.74;	gene_id	.;	gene_alias	.;	intron_id	H6C8448.74-intron1;	intron_status	RT_wrong_junction;
ENr223	ECgene	intron	438666	442705	.	+	.	transcript_id	H6C8448.75;	gene_id	.;	gene_alias	.;	intron_id	H6C8448.75-intron1;	intron_status	RT_wrong_junction;
ENr223	ECgene	intron	438666	442705	.	+	.	transcript_id	H6C8448.76;	gene_id	.;	gene_alias	.;	intron_id	H6C8448.76-intron1;	intron_status	RT_wrong_junction;
ENr223	ECgene	intron	438666	442705	.	+	.	transcript_id	H6C8448.77;	gene_id	.;	gene_alias	.;	intron_id	H6C8448.77-intron1;	intron_status	RT_wrong_junction;
ENr223	ECgene	intron	438666	442705	.	+	.	transcript_id	H6C8448.78;	gene_id	.;	gene_alias	.;	intron_id	H6C8448.78-intron1;	intron_status	RT_wrong_junction;
ENr223	ECgene	intron	438666	442705	.	+	.	transcript_id	H6C8448.79;	gene_id	.;	gene_alias	.;	intron_id	H6C8448.79-intron1;	intron_status	RT_wrong_junction;
ENr223	ECgene	intron	438666	442705	.	+	.	transcript_id	H6C8448.80;	gene_id	.;	gene_alias	.;	intron_id	H6C8448.80-intron1;	intron_status	RT_wrong_junction;
ENr223	ECgene	intron	438666	442705	.	+	.	transcript_id	H6C8448.81;	gene_id	.;	gene_alias	.;	intron_id	H6C8448.81-intron1;	intron_status	RT_wrong_junction;
ENr223	ECgene	intron	438666	442705	.	+	.	transcript_id	H6C8448.82;	gene_id	.;	gene_alias	.;	intron_id	H6C8448.82-intron1;	intron_status	RT_wrong_junction;
ENr223	ECgene	intron	438666	442705	.	+	.	transcript_id	H6C8448.83;	gene_id	.;	gene_alias	.;	intron_id	H6C8448.83-intron1;	intron_status	RT_wrong_junction;
ENr223	ECgene	intron	438666	442705	.	+	.	transcript_id	H6C8448.84;	gene_id	.;	gene_alias	.;	intron_id	H6C8448.84-intron1;	intron_status	RT_wrong_junction;
ENr223	ECgene	intron	438666	442705	.	+	.	transcript_id	H6C8448.85;	gene_id	.;	gene_alias	.;	intron_id	H6C8448.85-intron1;	intron_status	RT_wrong_junction;
ENr223	ECgene	intron	438666	442705	.	+	.	transcript_id	H6C8448.86;	gene_id	.;	gene_alias	.;	intron_id	H6C8448.86-intron1;	intron_status	RT_wrong_junction;
ENr223	ECgene	intron	438666	442705	.	+	.	transcript_id	H6C8448.87;	gene_id	.;	gene_alias	.;	intron_id	H6C8448.87-intron1;	intron_status	RT_wrong_junction;
ENr223	acembly	intron	438662	442700	.	+	.	transcript_id	MTO1.jDec03;	gene_id	.;	gene_alias	.;	intron_id	MTO1.jDec03-intron1;	intron_status	RT_wrong_junction;
ENr223	ECgene	intron	459113	463089	.	+	.	transcript_id	H6C8448.10;	gene_id	.;	gene_alias	.;	intron_id	H6C8448.10-intron9;	intron_status	RT_negative;
ENr223	ECgene	intron	459113	463089	.	+	.	transcript_id	H6C8448.12;	gene_id	.;	gene_alias	.;	intron_id	H6C8448.12-intron10;	intron_status	RT_negative;
ENr223	ECgene	intron	459113	463089	.	+	.	transcript_id	H6C8448.18;	gene_id	.;	gene_alias	.;	intron_id	H6C8448.18-intron9;	intron_status	RT_negative;
ENr223	ECgene	intron	459113	463089	.	+	.	transcript_id	H6C8448.20;	gene_id	.;	gene_alias	.;	intron_id	H6C8448.20-intron10;	intron_status	RT_negative;
ENr223	ECgene	intron	459113	463089	.	+	.	transcript_id	H6C8448.28;	gene_id	.;	gene_alias	.;	intron_id	H6C8448.28-intron9;	intron_status	RT_negative;
ENr223	ECgene	intron	459113	463089	.	+	.	transcript_id	H6C8448.32;	gene_id	.;	gene_alias	.;	intron_id	H6C8448.32-intron10;	intron_status	RT_negative;
ENr223	ECgene	intron	459113	463089	.	+	.	transcript_id	H6C8448.34;	gene_id	.;	gene_alias	.;	intron_id	H6C8448.34-intron9;	intron_status	RT_negative;
ENr223	ECgene	intron	459113	463089	.	+	.	transcript_id	H6C8448.38;	gene_id	.;	gene_alias	.;	intron_id	H6C8448.38-intron10;	intron_status	RT_negative;
ENr223	ECgene	intron	459113	463089	.	+	.	transcript_id	H6C8448.4;	gene_id	.;	gene_alias	.;	intron_id	H6C8448.4-intron9;	intron_status	RT_negative;
ENr223	ECgene	intron	459113	463089	.	+	.	transcript_id	H6C8448.41;	gene_id	.;	gene_alias	.;	intron_id	H6C8448.41-intron9;	intron_status	RT_negative;
ENr223	ECgene	intron	459113	463089	.	+	.	transcript_id	H6C8448.45;	gene_id	.;	gene_alias	.;	intron_id	H6C8448.45-intron10;	intron_status	RT_negative;
ENr223	ECgene	intron	459113	463089	.	+	.	transcript_id	H6C8448.49;	gene_id	.;	gene_alias	.;	intron_id	H6C8448.49-intron9;	intron_status	RT_negative;
ENr223	ECgene	intron	459113	463089	.	+	.	transcript_id	H6C8448.52;	gene_id	.;	gene_alias	.;	intron_id	H6C8448.52-intron8;	intron_status	RT_negative;
ENr223	ECgene	intron	459113	463089	.	+	.	transcript_id	H6C8448.56;	gene_id	.;	gene_alias	.;	intron_id	H6C8448.56-intron9;	intron_status	RT_negative;
ENr223	ECgene	intron	459113	463089	.	+	.	transcript_id	H6C8448.59;	gene_id	.;	gene_alias	.;	intron_id	H6C8448.59-intron8;	intron_status	RT_negative;
ENr223	ECgene	intron	459113	463089	.	+	.	transcript_id	H6C8448.6;	gene_id	.;	gene_alias	.;	intron_id	H6C8448.6-intron10;	intron_status	RT_negative;
ENr223	ECgene	intron	459113	463089	.	+	.	transcript_id	H6C8448.64;	gene_id	.;	gene_alias	.;	intron_id	H6C8448.64-intron9;	intron_status	RT_negative;
ENr223	ECgene	intron	459113	463089	.	+	.	transcript_id	H6C8448.67;	gene_id	.;	gene_alias	.;	intron_id	H6C8448.67-intron8;	intron_status	RT_negative;
ENr223	ECgene	intron	459113	463089	.	+	.	transcript_id	H6C8448.72;	gene_id	.;	gene_alias	.;	intron_id	H6C8448.72-intron10;	intron_status	RT_negative;
ENr223	ECgene	intron	459113	463089	.	+	.	transcript_id	H6C8448.73;	gene_id	.;	gene_alias	.;	intron_id	H6C8448.73-intron9;	intron_status	RT_negative;
ENr223	ECgene	intron	459113	463089	.	+	.	transcript_id	H6C8448.78;	gene_id	.;	gene_alias	.;	intron_id	H6C8448.78-intron10;	intron_status	RT_negative;
ENr223	ECgene	intron	459113	463089	.	+	.	transcript_id	H6C8448.79;	gene_id	.;	gene_alias	.;	intron_id	H6C8448.79-intron9;	intron_status	RT_negative;
ENr223	ECgene	intron	459113	463089	.	+	.	transcript_id	H6C8448.85;	gene_id	.;	gene_alias	.;	intron_id	H6C8448.85-intron10;	intron_status	RT_negative;
ENr223	ECgene	intron	459113	463089	.	+	.	transcript_id	H6C8448.86;	gene_id	.;	gene_alias	.;	intron_id	H6C8448.86-intron9;	intron_status	RT_negative;
ENr223	ECgene	intron	459113	463089	.	+	.	transcript_id	H6C8448.94;	gene_id	.;	gene_alias	.;	intron_id	H6C8448.94-intron4;	intron_status	RT_negative;
ENr223	ECgene	intron	459113	463089	.	+	.	transcript_id	H6C8448.95;	gene_id	.;	gene_alias	.;	intron_id	H6C8448.95-intron4;	intron_status	RT_negative;
ENr223	ECgene	intron	459113	463089	.	+	.	transcript_id	H6C8448.96;	gene_id	.;	gene_alias	.;	intron_id	H6C8448.96-intron4;	intron_status	RT_negative;
ENr223	acembly	intron	459113	463089	.	+	.	transcript_id	MTO1.gDec03;	gene_id	.;	gene_alias	.;	intron_id	MTO1.gDec03-intron10;	intron_status	RT_negative;
ENr223	ECgene	intron	463254	468725	.	+	.	transcript_id	H6C8448.10;	gene_id	.;	gene_alias	.;	intron_id	H6C8448.10-intron10;	intron_status	RT_negative;
ENr223	ECgene	intron	463254	468725	.	+	.	transcript_id	H6C8448.12;	gene_id	.;	gene_alias	.;	intron_id	H6C8448.12-intron11;	intron_status	RT_negative;
ENr223	ECgene	intron	463254	468725	.	+	.	transcript_id	H6C8448.18;	gene_id	.;	gene_alias	.;	intron_id	H6C8448.18-intron10;	intron_status	RT_negative;
ENr223	ECgene	intron	463254	468725	.	+	.	transcript_id	H6C8448.20;	gene_id	.;	gene_alias	.;	intron_id	H6C8448.20-intron11;	intron_status	RT_negative;
ENr223	ECgene	intron	463254	468725	.	+	.	transcript_id	H6C8448.28;	gene_id	.;	gene_alias	.;	intron_id	H6C8448.28-intron10;	intron_status	RT_negative;
ENr223	ECgene	intron	463254	468725	.	+	.	transcript_id	H6C8448.32;	gene_id	.;	gene_alias	.;	intron_id	H6C8448.32-intron11;	intron_status	RT_negative;
ENr223	ECgene	intron	463254	468725	.	+	.	transcript_id	H6C8448.34;	gene_id	.;	gene_alias	.;	intron_id	H6C8448.34-intron10;	intron_status	RT_negative;
ENr223	ECgene	intron	463254	468725	.	+	.	transcript_id	H6C8448.38;	gene_id	.;	gene_alias	.;	intron_id	H6C8448.38-intron11;	intron_status	RT_negative;
ENr223	ECgene	intron	463254	468725	.	+	.	transcript_id	H6C8448.4;	gene_id	.;	gene_alias	.;	intron_id	H6C8448.4-intron10;	intron_status	RT_negative;
ENr223	ECgene	intron	463254	468725	.	+	.	transcript_id	H6C8448.41;	gene_id	.;	gene_alias	.;	intron_id	H6C8448.41-intron10;	intron_status	RT_negative;
ENr223	ECgene	intron	463254	468725	.	+	.	transcript_id	H6C8448.45;	gene_id	.;	gene_alias	.;	intron_id	H6C8448.45-intron11;	intron_status	RT_negative;
ENr223	ECgene	intron	463254	468725	.	+	.	transcript_id	H6C8448.49;	gene_id	.;	gene_alias	.;	intron_id	H6C8448.49-intron10;	intron_status	RT_negative;
ENr223	ECgene	intron	463254	468725	.	+	.	transcript_id	H6C8448.52;	gene_id	.;	gene_alias	.;	intron_id	H6C8448.52-intron9;	intron_status	RT_negative;
ENr223	ECgene	intron	463254	468725	.	+	.	transcript_id	H6C8448.56;	gene_id	.;	gene_alias	.;	intron_id	H6C8448.56-intron10;	intron_status	RT_negative;
ENr223	ECgene	intron	463254	468725	.	+	.	transcript_id	H6C8448.59;	gene_id	.;	gene_alias	.;	intron_id	H6C8448.59-intron9;	intron_status	RT_negative;
ENr223	ECgene	intron	463254	468725	.	+	.	transcript_id	H6C8448.6;	gene_id	.;	gene_alias	.;	intron_id	H6C8448.6-intron11;	intron_status	RT_negative;
ENr223	ECgene	intron	463254	468725	.	+	.	transcript_id	H6C8448.64;	gene_id	.;	gene_alias	.;	intron_id	H6C8448.64-intron10;	intron_status	RT_negative;
ENr223	ECgene	intron	463254	468725	.	+	.	transcript_id	H6C8448.67;	gene_id	.;	gene_alias	.;	intron_id	H6C8448.67-intron9;	intron_status	RT_negative;
ENr223	ECgene	intron	463254	468725	.	+	.	transcript_id	H6C8448.72;	gene_id	.;	gene_alias	.;	intron_id	H6C8448.72-intron11;	intron_status	RT_negative;
ENr223	ECgene	intron	463254	468725	.	+	.	transcript_id	H6C8448.73;	gene_id	.;	gene_alias	.;	intron_id	H6C8448.73-intron10;	intron_status	RT_negative;
ENr223	ECgene	intron	463254	468725	.	+	.	transcript_id	H6C8448.78;	gene_id	.;	gene_alias	.;	intron_id	H6C8448.78-intron11;	intron_status	RT_negative;
ENr223	ECgene	intron	463254	468725	.	+	.	transcript_id	H6C8448.79;	gene_id	.;	gene_alias	.;	intron_id	H6C8448.79-intron10;	intron_status	RT_negative;
ENr223	ECgene	intron	463254	468725	.	+	.	transcript_id	H6C8448.85;	gene_id	.;	gene_alias	.;	intron_id	H6C8448.85-intron11;	intron_status	RT_negative;
ENr223	ECgene	intron	463254	468725	.	+	.	transcript_id	H6C8448.86;	gene_id	.;	gene_alias	.;	intron_id	H6C8448.86-intron10;	intron_status	RT_negative;
ENr223	ECgene	intron	463254	468725	.	+	.	transcript_id	H6C8448.94;	gene_id	.;	gene_alias	.;	intron_id	H6C8448.94-intron5;	intron_status	RT_negative;
ENr223	ECgene	intron	463254	468725	.	+	.	transcript_id	H6C8448.95;	gene_id	.;	gene_alias	.;	intron_id	H6C8448.95-intron5;	intron_status	RT_negative;
ENr223	ECgene	intron	463254	468725	.	+	.	transcript_id	H6C8448.96;	gene_id	.;	gene_alias	.;	intron_id	H6C8448.96-intron5;	intron_status	RT_negative;
ENr223	acembly	intron	463254	468725	.	+	.	transcript_id	MTO1.gDec03;	gene_id	.;	gene_alias	.;	intron_id	MTO1.gDec03-intron11;	intron_status	RT_negative;
ENr223	ensEstGene	intron	108876	112585	.	-	.	transcript_id	ENSESTT00000009903.0;	gene_id	.;	gene_alias	.;	intron_id	ENSESTT00000009903.0-intron2;	intron_status	RT_negative;
ENr223	ECgene	intron	108876	112585	.	-	.	transcript_id	H6C8398.1;	gene_id	.;	gene_alias	.;	intron_id	H6C8398.1-intron2;	intron_status	RT_negative;
ENr223	softberryGene	intron	339767	340047	.	+	.	transcript_id	C6001295;	gene_id	.;	gene_alias	.;	intron_id	C6001295-intron2;	intron_status	RT_negative;
ENr223	ECgene	intron	339767	340047	.	+	.	transcript_id	H6C8429.1;	gene_id	.;	gene_alias	.;	intron_id	H6C8429.1-intron2;	intron_status	RT_negative;
ENr223	geneid	intron	339767	340047	.	+	.	transcript_id	chr6_929.1;	gene_id	.;	gene_alias	.;	intron_id	chr6_929.1-intron2;	intron_status	RT_negative;
ENr223	ECgene	intron	247020	252258	.	+	.	transcript_id	H6C8411.1;	gene_id	.;	gene_alias	.;	intron_id	H6C8411.1-intron2;	intron_status	RT_negative;
ENr223	ECgene	intron	239909	246889	.	+	.	transcript_id	H6C8411.3;	gene_id	.;	gene_alias	.;	intron_id	H6C8411.3-intron1;	intron_status	RT_negative;
ENr223	ECgene	intron	247020	256262	.	+	.	transcript_id	H6C8411.3;	gene_id	.;	gene_alias	.;	intron_id	H6C8411.3-intron2;	intron_status	RT_negative;
ENr223	ECgene	intron	252607	252901	.	+	.	transcript_id	H6C8413.1;	gene_id	.;	gene_alias	.;	intron_id	H6C8413.1-intron1;	intron_status	RT_negative;
ENr223	ECgene	intron	494303	494449	.	-	.	transcript_id	H6C8465.195;	gene_id	.;	gene_alias	.;	intron_id	H6C8465.195-intron5;	intron_status	RT_negative;
ENr223	ECgene	intron	494303	494449	.	-	.	transcript_id	H6C8465.336;	gene_id	.;	gene_alias	.;	intron_id	H6C8465.336-intron5;	intron_status	RT_negative;
ENr223	ECgene	intron	494303	494449	.	-	.	transcript_id	H6C8465.50;	gene_id	.;	gene_alias	.;	intron_id	H6C8465.50-intron5;	intron_status	RT_negative;
ENr223	ECgene	intron	494458	494527	.	-	.	transcript_id	H6C8465.195;	gene_id	.;	gene_alias	.;	intron_id	H6C8465.195-intron4;	intron_status	RT_negative;
ENr223	ECgene	intron	494458	494527	.	-	.	transcript_id	H6C8465.336;	gene_id	.;	gene_alias	.;	intron_id	H6C8465.336-intron4;	intron_status	RT_negative;
ENr223	ECgene	intron	494458	494527	.	-	.	transcript_id	H6C8465.50;	gene_id	.;	gene_alias	.;	intron_id	H6C8465.50-intron4;	intron_status	RT_negative;
ENr223	ECgene	intron	496000	496266	.	-	.	transcript_id	H6C8465.505;	gene_id	.;	gene_alias	.;	intron_id	H6C8465.505-intron2;	intron_status	RT_negative;
ENr223	ECgene	intron	496282	496395	.	-	.	transcript_id	H6C8465.505;	gene_id	.;	gene_alias	.;	intron_id	H6C8465.505-intron1;	intron_status	RT_negative;
ENr223	ECgene	intron	494311	494657	.	+	.	transcript_id	H6C8466.1;	gene_id	.;	gene_alias	.;	intron_id	H6C8466.1-intron1;	intron_status	RT_negative;
ENr223	ensEstGene	intron	494429	494521	.	+	.	transcript_id	ENSESTT00000043497.0;	gene_id	.;	gene_alias	.;	intron_id	ENSESTT00000043497.0-intron1;	intron_status	RT_positive;
ENr223	softberryGene	intron	269273	269335	.	+	.	transcript_id	C6001292;	gene_id	.;	gene_alias	.;	intron_id	C6001292-intron1;	intron_status	RT_negative;
ENr223	softberryGene	intron	269612	269679	.	+	.	transcript_id	C6001292;	gene_id	.;	gene_alias	.;	intron_id	C6001292-intron2;	intron_status	RT_negative;
ENr223	softberryGene	intron	275936	286043	.	-	.	transcript_id	C6001293;	gene_id	.;	gene_alias	.;	intron_id	C6001293-intron2;	intron_status	RT_negative;
ENr223	softberryGene	intron	286221	299210	.	-	.	transcript_id	C6001293;	gene_id	.;	gene_alias	.;	intron_id	C6001293-intron1;	intron_status	RT_negative;
ENr223	geneid	intron	31810	31980	.	+	.	transcript_id	chr6_920.1;	gene_id	.;	gene_alias	.;	intron_id	chr6_920.1-intron1;	intron_status	RT_negative;
ENr223	geneid	intron	33126	39937	.	+	.	transcript_id	chr6_921.1;	gene_id	.;	gene_alias	.;	intron_id	chr6_921.1-intron1;	intron_status	RT_negative;
ENr223	geneid	intron	53990	87799	.	+	.	transcript_id	chr6_921.1;	gene_id	.;	gene_alias	.;	intron_id	chr6_921.1-intron3;	intron_status	RT_wrong_junction;
ENr223	geneid	intron	87896	100156	.	+	.	transcript_id	chr6_921.1;	gene_id	.;	gene_alias	.;	intron_id	chr6_921.1-intron4;	intron_status	RT_negative;
ENr223	geneid	intron	100186	109912	.	+	.	transcript_id	chr6_921.1;	gene_id	.;	gene_alias	.;	intron_id	chr6_921.1-intron5;	intron_status	RT_negative;
ENr223	geneid	intron	205649	217710	.	-	.	transcript_id	chr6_923.1;	gene_id	.;	gene_alias	.;	intron_id	chr6_923.1-intron3;	intron_status	RT_negative;
ENr223	geneid	intron	217777	218101	.	-	.	transcript_id	chr6_923.1;	gene_id	.;	gene_alias	.;	intron_id	chr6_923.1-intron2;	intron_status	RT_negative;
ENr223	geneid	intron	299446	299754	.	+	.	transcript_id	chr6_925.1;	gene_id	.;	gene_alias	.;	intron_id	chr6_925.1-intron1;	intron_status	RT_negative;
ENr223	geneid	intron	309462	324062	.	+	.	transcript_id	chr6_927.1;	gene_id	.;	gene_alias	.;	intron_id	chr6_927.1-intron1;	intron_status	RT_negative;
ENr223	geneid	intron	346578	371346	.	+	.	transcript_id	chr6_930.1;	gene_id	.;	gene_alias	.;	intron_id	chr6_930.1-intron1;	intron_status	RT_negative;
ENr223	genscan	intron	40057	53813	.	+	.	transcript_id	NT_007299.142;	gene_id	.;	gene_alias	.;	intron_id	NT_007299.142-intron1;	intron_status	RT_negative;
ENr223	geneid	intron	40057	53813	.	+	.	transcript_id	chr6_921.1;	gene_id	.;	gene_alias	.;	intron_id	chr6_921.1-intron2;	intron_status	RT_negative;
ENr223	genscan	intron	9406	18427	.	+	.	transcript_id	NT_007299.121;	gene_id	.;	gene_alias	.;	intron_id	NT_007299.121-intron1;	intron_status	RT_negative;
ENr223	genscan	intron	31629	31823	.	+	.	transcript_id	NT_007299.122;	gene_id	.;	gene_alias	.;	intron_id	NT_007299.122-intron1;	intron_status	RT_negative;
ENr223	genscan	intron	110134	119922	.	+	.	transcript_id	NT_007299.142;	gene_id	.;	gene_alias	.;	intron_id	NT_007299.142-intron6;	intron_status	RT_negative;
ENr223	genscan	intron	120046	133970	.	+	.	transcript_id	NT_007299.142;	gene_id	.;	gene_alias	.;	intron_id	NT_007299.142-intron7;	intron_status	RT_negative;
ENr223	genscan	intron	134110	134333	.	+	.	transcript_id	NT_007299.142;	gene_id	.;	gene_alias	.;	intron_id	NT_007299.142-intron8;	intron_status	RT_negative;
ENr223	genscan	intron	141071	146135	.	+	.	transcript_id	NT_007299.142;	gene_id	.;	gene_alias	.;	intron_id	NT_007299.142-intron10;	intron_status	RT_negative;
ENr223	genscan	intron	218069	223917	.	+	.	transcript_id	NT_007299.145;	gene_id	.;	gene_alias	.;	intron_id	NT_007299.145-intron1;	intron_status	RT_negative;
ENr223	genscan	intron	223991	224522	.	+	.	transcript_id	NT_007299.145;	gene_id	.;	gene_alias	.;	intron_id	NT_007299.145-intron2;	intron_status	RT_negative;
ENr223	genscan	intron	224628	239287	.	+	.	transcript_id	NT_007299.145;	gene_id	.;	gene_alias	.;	intron_id	NT_007299.145-intron3;	intron_status	RT_negative;
ENr223	genscan	intron	239452	239765	.	+	.	transcript_id	NT_007299.145;	gene_id	.;	gene_alias	.;	intron_id	NT_007299.145-intron4;	intron_status	RT_negative;
ENr223	genscan	intron	239909	252215	.	+	.	transcript_id	NT_007299.145;	gene_id	.;	gene_alias	.;	intron_id	NT_007299.145-intron5;	intron_status	RT_negative;
ENr223	genscan	intron	269268	269351	.	+	.	transcript_id	NT_007299.146;	gene_id	.;	gene_alias	.;	intron_id	NT_007299.146-intron1;	intron_status	RT_negative;
ENr223	genscan	intron	269612	275548	.	+	.	transcript_id	NT_007299.146;	gene_id	.;	gene_alias	.;	intron_id	NT_007299.146-intron2;	intron_status	RT_negative;
ENr223	genscan	intron	275796	286277	.	+	.	transcript_id	NT_007299.146;	gene_id	.;	gene_alias	.;	intron_id	NT_007299.146-intron3;	intron_status	RT_negative;
ENr223	genscan	intron	286509	286785	.	+	.	transcript_id	NT_007299.146;	gene_id	.;	gene_alias	.;	intron_id	NT_007299.146-intron4;	intron_status	RT_negative;
ENr223	genscan	intron	286975	291431	.	+	.	transcript_id	NT_007299.146;	gene_id	.;	gene_alias	.;	intron_id	NT_007299.146-intron5;	intron_status	RT_negative;
ENr223	genscan	intron	291541	291644	.	+	.	transcript_id	NT_007299.146;	gene_id	.;	gene_alias	.;	intron_id	NT_007299.146-intron6;	intron_status	RT_negative;
ENr223	genscan	intron	291815	304405	.	+	.	transcript_id	NT_007299.146;	gene_id	.;	gene_alias	.;	intron_id	NT_007299.146-intron7;	intron_status	RT_negative;
ENr223	genscan	intron	309462	320297	.	+	.	transcript_id	NT_007299.147;	gene_id	.;	gene_alias	.;	intron_id	NT_007299.147-intron1;	intron_status	RT_negative;
ENr223	genscan	intron	341012	341110	.	-	.	transcript_id	NT_007299.150;	gene_id	.;	gene_alias	.;	intron_id	NT_007299.150-intron5;	intron_status	RT_negative;
ENr223	genscan	intron	341272	344296	.	-	.	transcript_id	NT_007299.150;	gene_id	.;	gene_alias	.;	intron_id	NT_007299.150-intron4;	intron_status	RT_negative;
ENr223	genscan	intron	344445	345697	.	-	.	transcript_id	NT_007299.150;	gene_id	.;	gene_alias	.;	intron_id	NT_007299.150-intron3;	intron_status	RT_negative;
ENr223	genscan	intron	345878	346094	.	-	.	transcript_id	NT_007299.150;	gene_id	.;	gene_alias	.;	intron_id	NT_007299.150-intron2;	intron_status	RT_negative;
ENr223	genscan	intron	346335	346372	.	-	.	transcript_id	NT_007299.150;	gene_id	.;	gene_alias	.;	intron_id	NT_007299.150-intron1;	intron_status	RT_positive;
ENr223	genscan	intron	134442	140996	.	+	.	transcript_id	NT_007299.142;	gene_id	.;	gene_alias	.;	intron_id	NT_007299.142-intron9;	intron_status	RT_negative;
ENr223	twinscan	intron	134442	140996	.	+	.	transcript_id	chr6.74.008.a;	gene_id	.;	gene_alias	.;	intron_id	chr6.74.008.a-intron1;	intron_status	RT_negative;
ENr223	genscan	intron	338952	339208	.	+	.	transcript_id	NT_007299.149;	gene_id	.;	gene_alias	.;	intron_id	NT_007299.149-intron1;	intron_status	RT_negative;
ENr223	twinscan	intron	338952	339208	.	+	.	transcript_id	chr6.75.002.a;	gene_id	.;	gene_alias	.;	intron_id	chr6.75.002.a-intron1;	intron_status	RT_negative;
ENr223	genscan	intron	339391	339475	.	+	.	transcript_id	NT_007299.149;	gene_id	.;	gene_alias	.;	intron_id	NT_007299.149-intron2;	intron_status	RT_negative;
ENr223	twinscan	intron	339391	339475	.	+	.	transcript_id	chr6.75.002.a;	gene_id	.;	gene_alias	.;	intron_id	chr6.75.002.a-intron2;	intron_status	RT_negative;
ENr223	genscan	intron	339767	340047	.	+	.	transcript_id	NT_007299.149;	gene_id	.;	gene_alias	.;	intron_id	NT_007299.149-intron3;	intron_status	RT_negative;
ENr223	twinscan	intron	339767	340047	.	+	.	transcript_id	chr6.75.002.a;	gene_id	.;	gene_alias	.;	intron_id	chr6.75.002.a-intron3;	intron_status	RT_negative;
ENr223	genscan	intron	497570	498153	.	-	.	transcript_id	NT_007299.154;	gene_id	.;	gene_alias	.;	intron_id	NT_007299.154-intron3;	intron_status	RT_negative;
ENr223	twinscan	intron	497570	498153	.	-	.	transcript_id	chr6.75.005.a;	gene_id	.;	gene_alias	.;	intron_id	chr6.75.005.a-intron3;	intron_status	RT_negative;
ENr223	sgpGene	intron	31810	31902	.	+	.	transcript_id	chr6_1109.1;	gene_id	.;	gene_alias	.;	intron_id	chr6_1109.1-intron1;	intron_status	RT_negative;
ENr223	sgpGene	intron	39879	53813	.	+	.	transcript_id	chr6_1110.1;	gene_id	.;	gene_alias	.;	intron_id	chr6_1110.1-intron1;	intron_status	RT_negative;
ENr223	sgpGene	intron	86882	87799	.	+	.	transcript_id	chr6_1111.1;	gene_id	.;	gene_alias	.;	intron_id	chr6_1111.1-intron1;	intron_status	RT_negative;
ENr223	sgpGene	intron	100972	106278	.	-	.	transcript_id	chr6_1112.1;	gene_id	.;	gene_alias	.;	intron_id	chr6_1112.1-intron1;	intron_status	RT_negative;
ENr223	sgpGene	intron	110134	118141	.	+	.	transcript_id	chr6_1113.1;	gene_id	.;	gene_alias	.;	intron_id	chr6_1113.1-intron2;	intron_status	RT_negative;
ENr223	sgpGene	intron	134410	134468	.	-	.	transcript_id	chr6_1114.1;	gene_id	.;	gene_alias	.;	intron_id	chr6_1114.1-intron1;	intron_status	RT_negative;
ENr223	sgpGene	intron	172545	186096	.	-	.	transcript_id	chr6_1117.1;	gene_id	.;	gene_alias	.;	intron_id	chr6_1117.1-intron3;	intron_status	RT_negative;
ENr223	sgpGene	intron	217777	218546	.	-	.	transcript_id	chr6_1118.1;	gene_id	.;	gene_alias	.;	intron_id	chr6_1118.1-intron2;	intron_status	RT_negative;
ENr223	sgpGene	intron	267734	268429	.	+	.	transcript_id	chr6_1120.1;	gene_id	.;	gene_alias	.;	intron_id	chr6_1120.1-intron1;	intron_status	RT_negative;
ENr223	sgpGene	intron	269268	269351	.	+	.	transcript_id	chr6_1120.1;	gene_id	.;	gene_alias	.;	intron_id	chr6_1120.1-intron2;	intron_status	RT_negative;
ENr223	sgpGene	intron	299446	299608	.	+	.	transcript_id	chr6_1121.1;	gene_id	.;	gene_alias	.;	intron_id	chr6_1121.1-intron1;	intron_status	RT_negative;
ENr223	sgpGene	intron	304628	305053	.	+	.	transcript_id	chr6_1122.1;	gene_id	.;	gene_alias	.;	intron_id	chr6_1122.1-intron1;	intron_status	RT_negative;
ENr223	sgpGene	intron	323973	330344	.	-	.	transcript_id	chr6_1123.1;	gene_id	.;	gene_alias	.;	intron_id	chr6_1123.1-intron1;	intron_status	RT_negative;
ENr223	sgpGene	intron	345878	349607	.	-	.	transcript_id	chr6_1125.1;	gene_id	.;	gene_alias	.;	intron_id	chr6_1125.1-intron1;	intron_status	RT_negative;
ENr223	sgpGene	intron	367773	367924	.	-	.	transcript_id	chr6_1126.1;	gene_id	.;	gene_alias	.;	intron_id	chr6_1126.1-intron1;	intron_status	RT_negative;
ENr223	twinscan	intron	108758	109912	.	+	.	transcript_id	chr6.74.007.a;	gene_id	.;	gene_alias	.;	intron_id	chr6.74.007.a-intron1;	intron_status	RT_negative;
ENr223	sgpGene	intron	108758	109912	.	+	.	transcript_id	chr6_1113.1;	gene_id	.;	gene_alias	.;	intron_id	chr6_1113.1-intron1;	intron_status	RT_negative;
ENr223	twinscan	intron	52201	53813	.	+	.	transcript_id	chr6.74.006.a;	gene_id	.;	gene_alias	.;	intron_id	chr6.74.006.a-intron1;	intron_status	RT_negative;
ENr223	twinscan	intron	53990	54253	.	+	.	transcript_id	chr6.74.006.a;	gene_id	.;	gene_alias	.;	intron_id	chr6.74.006.a-intron2;	intron_status	RT_negative;
ENr223	twinscan	intron	54380	54550	.	+	.	transcript_id	chr6.74.006.a;	gene_id	.;	gene_alias	.;	intron_id	chr6.74.006.a-intron3;	intron_status	RT_negative;
ENr223	twinscan	intron	110134	114491	.	+	.	transcript_id	chr6.74.007.a;	gene_id	.;	gene_alias	.;	intron_id	chr6.74.007.a-intron2;	intron_status	RT_negative;
ENr223	twinscan	intron	141071	146237	.	+	.	transcript_id	chr6.74.008.a;	gene_id	.;	gene_alias	.;	intron_id	chr6.74.008.a-intron2;	intron_status	RT_negative;
ENr223	twinscan	intron	146347	146430	.	+	.	transcript_id	chr6.74.008.a;	gene_id	.;	gene_alias	.;	intron_id	chr6.74.008.a-intron3;	intron_status	RT_negative;
ENr223	twinscan	intron	219053	224508	.	-	.	transcript_id	chr6.74.010.a;	gene_id	.;	gene_alias	.;	intron_id	chr6.74.010.a-intron1;	intron_status	RT_negative;
ENr223	twinscan	intron	330242	330344	.	-	.	transcript_id	chr6.75.001.a;	gene_id	.;	gene_alias	.;	intron_id	chr6.75.001.a-intron2;	intron_status	RT_negative;
ENr223	twinscan	intron	340338	340857	.	+	.	transcript_id	chr6.75.002.a;	gene_id	.;	gene_alias	.;	intron_id	chr6.75.002.a-intron4;	intron_status	RT_negative;
ENr223	twinscan	intron	341230	346052	.	+	.	transcript_id	chr6.75.002.a;	gene_id	.;	gene_alias	.;	intron_id	chr6.75.002.a-intron5;	intron_status	RT_negative;
ENr223	twinscan	intron	346578	349605	.	+	.	transcript_id	chr6.75.002.a;	gene_id	.;	gene_alias	.;	intron_id	chr6.75.002.a-intron6;	intron_status	RT_negative;
ENr223	twinscan	intron	349744	376725	.	+	.	transcript_id	chr6.75.002.a;	gene_id	.;	gene_alias	.;	intron_id	chr6.75.002.a-intron7;	intron_status	RT_negative;
ENr223	twinscan	intron	376856	377056	.	+	.	transcript_id	chr6.75.002.a;	gene_id	.;	gene_alias	.;	intron_id	chr6.75.002.a-intron8;	intron_status	RT_negative;
ENr223	twinscan	intron	377075	378350	.	+	.	transcript_id	chr6.75.002.a;	gene_id	.;	gene_alias	.;	intron_id	chr6.75.002.a-intron9;	intron_status	RT_negative;
ENr231	genscan	intron	14252	32526	.	+	.	transcript_id	NT_032962.49;	gene_id	.;	gene_alias	.;	intron_id	NT_032962.49-intron1;	intron_status	RT_negative;
ENr231	genscan	intron	32655	38660	.	+	.	transcript_id	NT_032962.49;	gene_id	.;	gene_alias	.;	intron_id	NT_032962.49-intron2;	intron_status	RT_negative;
ENr231	sgpGene	intron	47120	48516	.	+	.	transcript_id	chr1_2291.1;	gene_id	.;	gene_alias	.;	intron_id	chr1_2291.1-intron6;	intron_status	RT_negative;
ENr231	sgpGene	intron	48551	48571	.	+	.	transcript_id	chr1_2291.1;	gene_id	.;	gene_alias	.;	intron_id	chr1_2291.1-intron7;	intron_status	RT_negative;
ENr231	acembly	intron	63945	68383	.	+	.	transcript_id	PIP5K1A.cDec03;	gene_id	.;	gene_alias	.;	intron_id	PIP5K1A.cDec03-intron15;	intron_status	RT_negative;
ENr231	acembly	intron	64059	64217	.	+	.	transcript_id	PIP5K1A.bDec03;	gene_id	.;	gene_alias	.;	intron_id	PIP5K1A.bDec03-intron15;	intron_status	RT_negative;
ENr231	acembly	intron	69095	76608	.	+	.	transcript_id	PSMD4.iDec03;	gene_id	.;	gene_alias	.;	intron_id	PSMD4.iDec03-intron1;	intron_status	RT_negative;
ENr231	ECgene	intron	69225	73478	.	+	.	transcript_id	H1C16947.14;	gene_id	.;	gene_alias	.;	intron_id	H1C16947.14-intron1;	intron_status	RT_negative;
ENr231	ECgene	intron	69225	73478	.	+	.	transcript_id	H1C16947.15;	gene_id	.;	gene_alias	.;	intron_id	H1C16947.15-intron1;	intron_status	RT_negative;
ENr231	ECgene	intron	69225	73478	.	+	.	transcript_id	H1C16947.16;	gene_id	.;	gene_alias	.;	intron_id	H1C16947.16-intron1;	intron_status	RT_negative;
ENr231	ECgene	intron	69225	73478	.	+	.	transcript_id	H1C16947.17;	gene_id	.;	gene_alias	.;	intron_id	H1C16947.17-intron1;	intron_status	RT_negative;
ENr231	acembly	intron	69225	73478	.	+	.	transcript_id	PSMD4.bDec03;	gene_id	.;	gene_alias	.;	intron_id	PSMD4.bDec03-intron1;	intron_status	RT_negative;
ENr231	acembly	intron	69225	73478	.	+	.	transcript_id	PSMD4.eDec03;	gene_id	.;	gene_alias	.;	intron_id	PSMD4.eDec03-intron1;	intron_status	RT_negative;
ENr231	acembly	intron	69225	73478	.	+	.	transcript_id	PSMD4.jDec03;	gene_id	.;	gene_alias	.;	intron_id	PSMD4.jDec03-intron1;	intron_status	RT_negative;
ENr231	acembly	intron	69225	73478	.	+	.	transcript_id	PSMD4.sDec03;	gene_id	.;	gene_alias	.;	intron_id	PSMD4.sDec03-intron1;	intron_status	RT_negative;
ENr231	ECgene	intron	73638	76576	.	+	.	transcript_id	H1C16947.14;	gene_id	.;	gene_alias	.;	intron_id	H1C16947.14-intron2;	intron_status	RT_negative;
ENr231	ECgene	intron	73638	76576	.	+	.	transcript_id	H1C16947.15;	gene_id	.;	gene_alias	.;	intron_id	H1C16947.15-intron2;	intron_status	RT_negative;
ENr231	ECgene	intron	73638	76576	.	+	.	transcript_id	H1C16947.16;	gene_id	.;	gene_alias	.;	intron_id	H1C16947.16-intron2;	intron_status	RT_negative;
ENr231	ECgene	intron	73638	76576	.	+	.	transcript_id	H1C16947.17;	gene_id	.;	gene_alias	.;	intron_id	H1C16947.17-intron2;	intron_status	RT_negative;
ENr231	acembly	intron	73638	76576	.	+	.	transcript_id	PSMD4.bDec03;	gene_id	.;	gene_alias	.;	intron_id	PSMD4.bDec03-intron2;	intron_status	RT_negative;
ENr231	acembly	intron	73638	76576	.	+	.	transcript_id	PSMD4.eDec03;	gene_id	.;	gene_alias	.;	intron_id	PSMD4.eDec03-intron2;	intron_status	RT_negative;
ENr231	acembly	intron	73638	76576	.	+	.	transcript_id	PSMD4.jDec03;	gene_id	.;	gene_alias	.;	intron_id	PSMD4.jDec03-intron2;	intron_status	RT_negative;
ENr231	acembly	intron	73638	76576	.	+	.	transcript_id	PSMD4.sDec03;	gene_id	.;	gene_alias	.;	intron_id	PSMD4.sDec03-intron2;	intron_status	RT_negative;
ENr231	acembly	intron	73551	76576	.	+	.	transcript_id	PSMD4.cDec03;	gene_id	.;	gene_alias	.;	intron_id	PSMD4.cDec03-intron1;	intron_status	RT_negative;
ENr231	ECgene	intron	73638	76576	.	+	.	transcript_id	H1C16947.19;	gene_id	.;	gene_alias	.;	intron_id	H1C16947.19-intron1;	intron_status	RT_negative;
ENr231	ECgene	intron	73638	76576	.	+	.	transcript_id	H1C16947.20;	gene_id	.;	gene_alias	.;	intron_id	H1C16947.20-intron1;	intron_status	RT_negative;
ENr231	ECgene	intron	73638	76576	.	+	.	transcript_id	H1C16947.21;	gene_id	.;	gene_alias	.;	intron_id	H1C16947.21-intron1;	intron_status	RT_negative;
ENr231	acembly	intron	75663	76576	.	+	.	transcript_id	PSMD4.lDec03;	gene_id	.;	gene_alias	.;	intron_id	PSMD4.lDec03-intron1;	intron_status	RT_negative;
ENr231	acembly	intron	75663	76576	.	+	.	transcript_id	PSMD4.nDec03;	gene_id	.;	gene_alias	.;	intron_id	PSMD4.nDec03-intron1;	intron_status	RT_negative;
ENr231	acembly	intron	75663	76576	.	+	.	transcript_id	PSMD4.qDec03;	gene_id	.;	gene_alias	.;	intron_id	PSMD4.qDec03-intron1;	intron_status	RT_negative;
ENr231	geneid	intron	81756	88220	.	+	.	transcript_id	chr1_1621.1;	gene_id	.;	gene_alias	.;	intron_id	chr1_1621.1-intron21;	intron_status	RT_negative;
ENr231	genscan	intron	81756	97603	.	+	.	transcript_id	NT_032962.49;	gene_id	.;	gene_alias	.;	intron_id	NT_032962.49-intron22;	intron_status	RT_negative;
ENr231	twinscan	intron	81756	99512	.	+	.	transcript_id	chr1.149.016.a;	gene_id	.;	gene_alias	.;	intron_id	chr1.149.016.a-intron22;	intron_status	RT_negative;
ENr231	geneid	intron	88246	97715	.	+	.	transcript_id	chr1_1621.1;	gene_id	.;	gene_alias	.;	intron_id	chr1_1621.1-intron22;	intron_status	RT_negative;
ENr231	genscan	intron	97735	100690	.	+	.	transcript_id	NT_032962.49;	gene_id	.;	gene_alias	.;	intron_id	NT_032962.49-intron23;	intron_status	RT_negative;
ENr231	geneid	intron	97735	100690	.	+	.	transcript_id	chr1_1621.1;	gene_id	.;	gene_alias	.;	intron_id	chr1_1621.1-intron23;	intron_status	RT_negative;
ENr231	twinscan	intron	99518	100690	.	+	.	transcript_id	chr1.149.016.a;	gene_id	.;	gene_alias	.;	intron_id	chr1.149.016.a-intron23;	intron_status	RT_negative;
ENr231	ECgene	intron	111786	121844	.	+	.	transcript_id	H1C16964.1;	gene_id	.;	gene_alias	.;	intron_id	H1C16964.1-intron1;	intron_status	RT_negative;
ENr231	acembly	intron	216298	223453	.	+	.	transcript_id	PSMB4.bDec03;	gene_id	.;	gene_alias	.;	intron_id	PSMB4.bDec03-intron7;	intron_status	RT_negative;
ENr231	ECgene	intron	269255	270464	.	+	.	transcript_id	H1C17012.1;	gene_id	.;	gene_alias	.;	intron_id	H1C17012.1-intron1;	intron_status	RT_negative;
ENr231	geneid	intron	309118	324523	.	+	.	transcript_id	chr1_1628.1;	gene_id	.;	gene_alias	.;	intron_id	chr1_1628.1-intron1;	intron_status	RT_negative;
ENr231	genscan	intron	309118	325493	.	+	.	transcript_id	NT_032962.75;	gene_id	.;	gene_alias	.;	intron_id	NT_032962.75-intron1;	intron_status	RT_negative;
ENr231	geneid	intron	324607	328228	.	+	.	transcript_id	chr1_1628.1;	gene_id	.;	gene_alias	.;	intron_id	chr1_1628.1-intron2;	intron_status	RT_negative;
ENr231	genscan	intron	325618	332921	.	+	.	transcript_id	NT_032962.75;	gene_id	.;	gene_alias	.;	intron_id	NT_032962.75-intron2;	intron_status	RT_negative;
ENr231	geneid	intron	328354	332921	.	+	.	transcript_id	chr1_1628.1;	gene_id	.;	gene_alias	.;	intron_id	chr1_1628.1-intron3;	intron_status	RT_negative;
ENr231	geneid	intron	333809	333980	.	+	.	transcript_id	chr1_1628.1;	gene_id	.;	gene_alias	.;	intron_id	chr1_1628.1-intron4;	intron_status	RT_negative;
ENr231	geneid	intron	334197	335011	.	+	.	transcript_id	chr1_1628.1;	gene_id	.;	gene_alias	.;	intron_id	chr1_1628.1-intron5;	intron_status	RT_negative;
ENr231	genscan	intron	354843	356993	.	+	.	transcript_id	NT_032962.75;	gene_id	.;	gene_alias	.;	intron_id	NT_032962.75-intron22;	intron_status	RT_negative;
ENr231	geneid	intron	354843	357121	.	+	.	transcript_id	chr1_1630.1;	gene_id	.;	gene_alias	.;	intron_id	chr1_1630.1-intron1;	intron_status	RT_negative;
ENr231	sgpGene	intron	354843	357121	.	+	.	transcript_id	chr1_2300.1;	gene_id	.;	gene_alias	.;	intron_id	chr1_2300.1-intron1;	intron_status	RT_negative;
ENr231	genscan	intron	357049	371853	.	+	.	transcript_id	NT_032962.75;	gene_id	.;	gene_alias	.;	intron_id	NT_032962.75-intron23;	intron_status	RT_negative;
ENr231	genscan	intron	372180	377000	.	+	.	transcript_id	NT_032962.75;	gene_id	.;	gene_alias	.;	intron_id	NT_032962.75-intron24;	intron_status	RT_negative;
ENr231	sgpGene	intron	372180	376506	.	+	.	transcript_id	chr1_2301.1;	gene_id	.;	gene_alias	.;	intron_id	chr1_2301.1-intron1;	intron_status	RT_negative;
ENr231	acembly	intron	379031	384882	.	+	.	transcript_id	TUFT1.cDec03;	gene_id	.;	gene_alias	.;	intron_id	TUFT1.cDec03-intron5;	intron_status	RT_negative;
ENr231	acembly	intron	384895	385319	.	+	.	transcript_id	TUFT1.cDec03;	gene_id	.;	gene_alias	.;	intron_id	TUFT1.cDec03-intron6;	intron_status	RT_positive;
ENr231	acembly	intron	385359	401030	.	+	.	transcript_id	TUFT1.cDec03;	gene_id	.;	gene_alias	.;	intron_id	TUFT1.cDec03-intron7;	intron_status	RT_negative;
ENr231	acembly	intron	452363	453394	.	+	.	transcript_id	SNX27.dDec03;	gene_id	.;	gene_alias	.;	intron_id	SNX27.dDec03-intron1;	intron_status	RT_negative;
ENr231	genscan	intron	367	8424	.	-	.	transcript_id	NT_032962.48;	gene_id	.;	gene_alias	.;	intron_id	NT_032962.48-intron1;	intron_status	RT_negative;
ENr231	geneid	intron	367	8424	.	-	.	transcript_id	chr1_1620.1;	gene_id	.;	gene_alias	.;	intron_id	chr1_1620.1-intron1;	intron_status	RT_negative;
ENr231	sgpGene	intron	367	2222	.	-	.	transcript_id	chr1_2289.1;	gene_id	.;	gene_alias	.;	intron_id	chr1_2289.1-intron1;	intron_status	RT_negative;
ENr231	twinscan	intron	367	1976	.	-	.	transcript_id	chr1.149.015.a;	gene_id	.;	gene_alias	.;	intron_id	chr1.149.015.a-intron1;	intron_status	RT_negative;
ENr231	ECgene	intron	78327	79433	.	-	.	transcript_id	H1C16949.1;	gene_id	.;	gene_alias	.;	intron_id	H1C16949.1-intron1;	intron_status	RT_negative;
ENr231	acembly	intron	107823	107940	.	-	.	transcript_id	PIK4CB.pDec03;	gene_id	.;	gene_alias	.;	intron_id	PIK4CB.pDec03-intron1;	intron_status	RT_positive;
ENr231	geneid	intron	107450	108257	.	-	.	transcript_id	chr1_1622.1;	gene_id	.;	gene_alias	.;	intron_id	chr1_1622.1-intron14;	intron_status	RT_negative;
ENr231	geneid	intron	108277	108422	.	-	.	transcript_id	chr1_1622.1;	gene_id	.;	gene_alias	.;	intron_id	chr1_1622.1-intron13;	intron_status	RT_negative;
ENr231	acembly	intron	113488	115681	.	-	.	transcript_id	PIK4CB.jDec03;	gene_id	.;	gene_alias	.;	intron_id	PIK4CB.jDec03-intron8;	intron_status	RT_negative;
ENr231	twinscan	intron	124669	127781	.	-	.	transcript_id	chr1.149.017.a;	gene_id	.;	gene_alias	.;	intron_id	chr1.149.017.a-intron2;	intron_status	RT_negative;
ENr231	twinscan	intron	127812	129988	.	-	.	transcript_id	chr1.149.017.a;	gene_id	.;	gene_alias	.;	intron_id	chr1.149.017.a-intron1;	intron_status	RT_negative;
ENr231	sgpGene	intron	130926	149791	.	-	.	transcript_id	chr1_2293.1;	gene_id	.;	gene_alias	.;	intron_id	chr1_2293.1-intron1;	intron_status	RT_negative;
ENr231	ECgene	intron	142104	142398	.	-	.	transcript_id	H1C16974.1;	gene_id	.;	gene_alias	.;	intron_id	H1C16974.1-intron1;	intron_status	RT_negative;
ENr231	acembly	intron	142111	142415	.	-	.	transcript_id	PIK4CB.fDec03;	gene_id	.;	gene_alias	.;	intron_id	PIK4CB.fDec03-intron1;	intron_status	RT_negative;
ENr231	ECgene	intron	155288	159278	.	-	.	transcript_id	H1C16976.1;	gene_id	.;	gene_alias	.;	intron_id	H1C16976.1-intron1;	intron_status	RT_negative;
ENr231	acembly	intron	247781	250177	.	-	.	transcript_id	peypybu;	gene_id	.;	gene_alias	.;	intron_id	peypybu-intron1;	intron_status	RT_negative;
ENr231	acembly	intron	255440	257247	.	-	.	transcript_id	POGZ.iDec03;	gene_id	.;	gene_alias	.;	intron_id	POGZ.iDec03-intron1;	intron_status	RT_negative;
ENr231	ECgene	intron	256622	265325	.	-	.	transcript_id	H1C16992.21;	gene_id	.;	gene_alias	.;	intron_id	H1C16992.21-intron2;	intron_status	RT_negative;
ENr231	ECgene	intron	256622	265325	.	-	.	transcript_id	H1C16992.23;	gene_id	.;	gene_alias	.;	intron_id	H1C16992.23-intron2;	intron_status	RT_negative;
ENr231	ECgene	intron	256622	265325	.	-	.	transcript_id	H1C16992.25;	gene_id	.;	gene_alias	.;	intron_id	H1C16992.25-intron2;	intron_status	RT_negative;
ENr231	ECgene	intron	256622	265325	.	-	.	transcript_id	H1C16992.27;	gene_id	.;	gene_alias	.;	intron_id	H1C16992.27-intron2;	intron_status	RT_negative;
ENr231	ECgene	intron	256622	265325	.	-	.	transcript_id	H1C16992.29;	gene_id	.;	gene_alias	.;	intron_id	H1C16992.29-intron2;	intron_status	RT_negative;
ENr231	ECgene	intron	256622	265325	.	-	.	transcript_id	H1C16992.30;	gene_id	.;	gene_alias	.;	intron_id	H1C16992.30-intron2;	intron_status	RT_negative;
ENr231	ECgene	intron	256622	265325	.	-	.	transcript_id	H1C16992.36;	gene_id	.;	gene_alias	.;	intron_id	H1C16992.36-intron2;	intron_status	RT_negative;
ENr231	acembly	intron	256622	265325	.	-	.	transcript_id	POGZ.mDec03;	gene_id	.;	gene_alias	.;	intron_id	POGZ.mDec03-intron2;	intron_status	RT_negative;
ENr231	acembly	intron	261092	262202	.	-	.	transcript_id	nykoybu.bDec03;	gene_id	.;	gene_alias	.;	intron_id	nykoybu.bDec03-intron1;	intron_status	RT_negative;
ENr231	ECgene	intron	264276	267751	.	-	.	transcript_id	H1C17007.1;	gene_id	.;	gene_alias	.;	intron_id	H1C17007.1-intron1;	intron_status	RT_negative;
ENr231	ECgene	intron	265464	273567	.	-	.	transcript_id	H1C16992.21;	gene_id	.;	gene_alias	.;	intron_id	H1C16992.21-intron1;	intron_status	RT_negative;
ENr231	ECgene	intron	265464	273567	.	-	.	transcript_id	H1C16992.23;	gene_id	.;	gene_alias	.;	intron_id	H1C16992.23-intron1;	intron_status	RT_negative;
ENr231	ECgene	intron	265464	273567	.	-	.	transcript_id	H1C16992.25;	gene_id	.;	gene_alias	.;	intron_id	H1C16992.25-intron1;	intron_status	RT_negative;
ENr231	ECgene	intron	265464	273567	.	-	.	transcript_id	H1C16992.27;	gene_id	.;	gene_alias	.;	intron_id	H1C16992.27-intron1;	intron_status	RT_negative;
ENr231	ECgene	intron	265464	273567	.	-	.	transcript_id	H1C16992.29;	gene_id	.;	gene_alias	.;	intron_id	H1C16992.29-intron1;	intron_status	RT_negative;
ENr231	ECgene	intron	265464	273567	.	-	.	transcript_id	H1C16992.30;	gene_id	.;	gene_alias	.;	intron_id	H1C16992.30-intron1;	intron_status	RT_negative;
ENr231	ECgene	intron	265464	273567	.	-	.	transcript_id	H1C16992.36;	gene_id	.;	gene_alias	.;	intron_id	H1C16992.36-intron1;	intron_status	RT_negative;
ENr231	acembly	intron	265467	273567	.	-	.	transcript_id	POGZ.mDec03;	gene_id	.;	gene_alias	.;	intron_id	POGZ.mDec03-intron1;	intron_status	RT_negative;
ENr231	ECgene	intron	265788	269381	.	-	.	transcript_id	H1C17010.1;	gene_id	.;	gene_alias	.;	intron_id	H1C17010.1-intron1;	intron_status	RT_negative;
ENr231	acembly	intron	270812	271436	.	-	.	transcript_id	spobee;	gene_id	.;	gene_alias	.;	intron_id	spobee-intron1;	intron_status	RT_negative;
ENr231	sgpGene	intron	273594	307494	.	-	.	transcript_id	chr1_2297.1;	gene_id	.;	gene_alias	.;	intron_id	chr1_2297.1-intron2;	intron_status	RT_negative;
ENr231	sgpGene	intron	307516	328063	.	-	.	transcript_id	chr1_2297.1;	gene_id	.;	gene_alias	.;	intron_id	chr1_2297.1-intron1;	intron_status	RT_negative;
ENr232	genscan	intron	119408	125191	.	+	.	transcript_id	NT_008470.714;	gene_id	.;	gene_alias	.;	intron_id	NT_008470.714-intron3;	intron_status	RT_negative;
ENr232	ECgene	intron	119493	122853	.	+	.	transcript_id	H9C11637.2;	gene_id	.;	gene_alias	.;	intron_id	H9C11637.2-intron3;	intron_status	RT_negative;
ENr232	acembly	intron	119493	122853	.	+	.	transcript_id	yatora.eDec03;	gene_id	.;	gene_alias	.;	intron_id	yatora.eDec03-intron3;	intron_status	RT_negative;
ENr232	twinscan	intron	119408	125191	.	+	.	transcript_id	chr9.128.006.a;	gene_id	.;	gene_alias	.;	intron_id	chr9.128.006.a-intron3;	intron_status	RT_negative;
ENr232	acembly	intron	122975	125404	.	+	.	transcript_id	yatora.eDec03;	gene_id	.;	gene_alias	.;	intron_id	yatora.eDec03-intron4;	intron_status	RT_negative;
ENr232	genscan	intron	125328	125404	.	+	.	transcript_id	NT_008470.714;	gene_id	.;	gene_alias	.;	intron_id	NT_008470.714-intron4;	intron_status	RT_negative;
ENr232	twinscan	intron	125328	125404	.	+	.	transcript_id	chr9.128.006.a;	gene_id	.;	gene_alias	.;	intron_id	chr9.128.006.a-intron4;	intron_status	RT_negative;
ENr232	acembly	intron	187450	188313	.	+	.	transcript_id	PPP2R4.gDec03;	gene_id	.;	gene_alias	.;	intron_id	PPP2R4.gDec03-intron1;	intron_status	RT_negative;
ENr232	acembly	intron	187450	188313	.	+	.	transcript_id	PPP2R4.iDec03;	gene_id	.;	gene_alias	.;	intron_id	PPP2R4.iDec03-intron1;	intron_status	RT_negative;
ENr232	acembly	intron	187481	188413	.	+	.	transcript_id	PPP2R4.jDec03;	gene_id	.;	gene_alias	.;	intron_id	PPP2R4.jDec03-intron1;	intron_status	RT_negative;
ENr232	acembly	intron	188126	188449	.	+	.	transcript_id	PPP2R4.bDec03;	gene_id	.;	gene_alias	.;	intron_id	PPP2R4.bDec03-intron1;	intron_status	RT_negative;
ENr232	genscan	intron	188260	188449	.	+	.	transcript_id	NT_008470.717;	gene_id	.;	gene_alias	.;	intron_id	NT_008470.717-intron1;	intron_status	RT_negative;
ENr232	acembly	intron	188250	188295	.	+	.	transcript_id	PPP2R4.hDec03;	gene_id	.;	gene_alias	.;	intron_id	PPP2R4.hDec03-intron1;	intron_status	RT_negative;
ENr232	ECgene	intron	188770	197490	.	+	.	transcript_id	H9C11661.44;	gene_id	.;	gene_alias	.;	intron_id	H9C11661.44-intron1;	intron_status	RT_negative;
ENr232	ECgene	intron	188770	197490	.	+	.	transcript_id	H9C11661.45;	gene_id	.;	gene_alias	.;	intron_id	H9C11661.45-intron1;	intron_status	RT_negative;
ENr232	ECgene	intron	188770	197490	.	+	.	transcript_id	H9C11661.46;	gene_id	.;	gene_alias	.;	intron_id	H9C11661.46-intron1;	intron_status	RT_negative;
ENr232	ECgene	intron	252962	253342	.	+	.	transcript_id	H9C11677.1;	gene_id	.;	gene_alias	.;	intron_id	H9C11677.1-intron1;	intron_status	RT_negative;
ENr232	acembly	intron	252962	253342	.	+	.	transcript_id	sherler;	gene_id	.;	gene_alias	.;	intron_id	sherler-intron1;	intron_status	RT_negative;
ENr232	acembly	intron	362711	364351	.	+	.	transcript_id	blyler;	gene_id	.;	gene_alias	.;	intron_id	blyler-intron3;	intron_status	RT_negative;
ENr232	ECgene	intron	362681	364348	.	+	.	transcript_id	H9C11685.1;	gene_id	.;	gene_alias	.;	intron_id	H9C11685.1-intron3;	intron_status	RT_negative;
ENr232	ECgene	intron	393890	413854	.	+	.	transcript_id	H9C11688.1;	gene_id	.;	gene_alias	.;	intron_id	H9C11688.1-intron1;	intron_status	RT_negative;
ENr232	softberryGene	intron	419666	427058	.	+	.	transcript_id	C9001469;	gene_id	.;	gene_alias	.;	intron_id	C9001469-intron1;	intron_status	RT_negative;
ENr232	softberryGene	intron	427142	475582	.	+	.	transcript_id	C9001469;	gene_id	.;	gene_alias	.;	intron_id	C9001469-intron2;	intron_status	RT_negative;
ENr232	genscan	intron	455280	455357	.	+	.	transcript_id	NT_008470.720;	gene_id	.;	gene_alias	.;	intron_id	NT_008470.720-intron1;	intron_status	RT_negative;
ENr232	genscan	intron	455481	471893	.	+	.	transcript_id	NT_008470.720;	gene_id	.;	gene_alias	.;	intron_id	NT_008470.720-intron2;	intron_status	RT_negative;
ENr232	genscan	intron	472042	475582	.	+	.	transcript_id	NT_008470.720;	gene_id	.;	gene_alias	.;	intron_id	NT_008470.720-intron3;	intron_status	RT_negative;
ENr232	acembly	intron	70891	85013	.	-	.	transcript_id	SH3GLB2.lDec03;	gene_id	.;	gene_alias	.;	intron_id	SH3GLB2.lDec03-intron12;	intron_status	RT_negative;
ENr232	ECgene	intron	95867	98068	.	-	.	transcript_id	H9C11625.124;	gene_id	.;	gene_alias	.;	intron_id	H9C11625.124-intron3;	intron_status	RT_negative;
ENr232	acembly	intron	95867	98068	.	-	.	transcript_id	SH3GLB2.tDec03;	gene_id	.;	gene_alias	.;	intron_id	SH3GLB2.tDec03-intron4;	intron_status	RT_negative;
ENr232	ECgene	intron	175025	177196	.	-	.	transcript_id	H9C11656.1;	gene_id	.;	gene_alias	.;	intron_id	H9C11656.1-intron1;	intron_status	RT_negative;
ENr232	softberryGene	intron	185056	185876	.	-	.	transcript_id	C9001460;	gene_id	.;	gene_alias	.;	intron_id	C9001460-intron1;	intron_status	RT_negative;
ENr232	acembly	intron	185056	185876	.	-	.	transcript_id	CRAT.bDec03;	gene_id	.;	gene_alias	.;	intron_id	CRAT.bDec03-intron1;	intron_status	RT_negative;
ENr232	ECgene	intron	185050	185872	.	-	.	transcript_id	H9C11653.4;	gene_id	.;	gene_alias	.;	intron_id	H9C11653.4-intron1;	intron_status	RT_negative;
ENr232	twinscan	intron	185056	185740	.	-	.	transcript_id	chr9.128.008.a;	gene_id	.;	gene_alias	.;	intron_id	chr9.128.008.a-intron1;	intron_status	RT_positive;
ENr232	geneid	intron	254026	255635	.	-	.	transcript_id	chr9_1074.1;	gene_id	.;	gene_alias	.;	intron_id	chr9_1074.1-intron1;	intron_status	RT_negative;
ENr232	twinscan	intron	255032	255376	.	-	.	transcript_id	chr9.128.010.a;	gene_id	.;	gene_alias	.;	intron_id	chr9.128.010.a-intron2;	intron_status	RT_negative;
ENr232	twinscan	intron	255517	255635	.	-	.	transcript_id	chr9.128.010.a;	gene_id	.;	gene_alias	.;	intron_id	chr9.128.010.a-intron1;	intron_status	RT_negative;
ENr232	genscan	intron	278863	281164	.	-	.	transcript_id	NT_008470.719;	gene_id	.;	gene_alias	.;	intron_id	NT_008470.719-intron21;	intron_status	RT_negative;
ENr232	genscan	intron	281239	281448	.	-	.	transcript_id	NT_008470.719;	gene_id	.;	gene_alias	.;	intron_id	NT_008470.719-intron20;	intron_status	RT_negative;
ENr232	genscan	intron	281477	286196	.	-	.	transcript_id	NT_008470.719;	gene_id	.;	gene_alias	.;	intron_id	NT_008470.719-intron19;	intron_status	RT_negative;
ENr232	softberryGene	intron	283177	286196	.	-	.	transcript_id	C9001468;	gene_id	.;	gene_alias	.;	intron_id	C9001468-intron8;	intron_status	RT_negative;
ENr232	softberryGene	intron	286299	304122	.	-	.	transcript_id	C9001468;	gene_id	.;	gene_alias	.;	intron_id	C9001468-intron7;	intron_status	RT_negative;
ENr232	genscan	intron	286299	289694	.	-	.	transcript_id	NT_008470.719;	gene_id	.;	gene_alias	.;	intron_id	NT_008470.719-intron18;	intron_status	RT_negative;
ENr232	genscan	intron	289836	290891	.	-	.	transcript_id	NT_008470.719;	gene_id	.;	gene_alias	.;	intron_id	NT_008470.719-intron17;	intron_status	RT_negative;
ENr232	genscan	intron	291013	299657	.	-	.	transcript_id	NT_008470.719;	gene_id	.;	gene_alias	.;	intron_id	NT_008470.719-intron16;	intron_status	RT_negative;
ENr232	genscan	intron	299819	304122	.	-	.	transcript_id	NT_008470.719;	gene_id	.;	gene_alias	.;	intron_id	NT_008470.719-intron15;	intron_status	RT_negative;
ENr232	softberryGene	intron	304296	332201	.	-	.	transcript_id	C9001468;	gene_id	.;	gene_alias	.;	intron_id	C9001468-intron6;	intron_status	RT_negative;
ENr232	genscan	intron	304296	332201	.	-	.	transcript_id	NT_008470.719;	gene_id	.;	gene_alias	.;	intron_id	NT_008470.719-intron14;	intron_status	RT_negative;
ENr232	geneid	intron	305805	312773	.	-	.	transcript_id	chr9_1075.1;	gene_id	.;	gene_alias	.;	intron_id	chr9_1075.1-intron10;	intron_status	RT_negative;
ENr232	geneid	intron	312816	331464	.	-	.	transcript_id	chr9_1075.1;	gene_id	.;	gene_alias	.;	intron_id	chr9_1075.1-intron9;	intron_status	RT_negative;
ENr232	twinscan	intron	330386	332201	.	-	.	transcript_id	chr9.128.011.a;	gene_id	.;	gene_alias	.;	intron_id	chr9.128.011.a-intron4;	intron_status	RT_negative;
ENr232	geneid	intron	331497	332201	.	-	.	transcript_id	chr9_1075.1;	gene_id	.;	gene_alias	.;	intron_id	chr9_1075.1-intron8;	intron_status	RT_negative;
ENr232	softberryGene	intron	332356	358470	.	-	.	transcript_id	C9001468;	gene_id	.;	gene_alias	.;	intron_id	C9001468-intron5;	intron_status	RT_negative;
ENr232	geneid	intron	332356	363251	.	-	.	transcript_id	chr9_1075.1;	gene_id	.;	gene_alias	.;	intron_id	chr9_1075.1-intron7;	intron_status	RT_negative;
ENr232	genscan	intron	332270	332930	.	-	.	transcript_id	NT_008470.719;	gene_id	.;	gene_alias	.;	intron_id	NT_008470.719-intron13;	intron_status	RT_negative;
ENr232	twinscan	intron	332356	358470	.	-	.	transcript_id	chr9.128.011.a;	gene_id	.;	gene_alias	.;	intron_id	chr9.128.011.a-intron3;	intron_status	RT_negative;
ENr232	genscan	intron	332998	335083	.	-	.	transcript_id	NT_008470.719;	gene_id	.;	gene_alias	.;	intron_id	NT_008470.719-intron12;	intron_status	RT_negative;
ENr232	genscan	intron	335200	357862	.	-	.	transcript_id	NT_008470.719;	gene_id	.;	gene_alias	.;	intron_id	NT_008470.719-intron11;	intron_status	RT_negative;
ENr232	genscan	intron	357964	358470	.	-	.	transcript_id	NT_008470.719;	gene_id	.;	gene_alias	.;	intron_id	NT_008470.719-intron10;	intron_status	RT_negative;
ENr232	softberryGene	intron	358569	359774	.	-	.	transcript_id	C9001468;	gene_id	.;	gene_alias	.;	intron_id	C9001468-intron4;	intron_status	RT_negative;
ENr232	genscan	intron	358569	359491	.	-	.	transcript_id	NT_008470.719;	gene_id	.;	gene_alias	.;	intron_id	NT_008470.719-intron9;	intron_status	RT_negative;
ENr232	twinscan	intron	358569	361780	.	-	.	transcript_id	chr9.128.011.a;	gene_id	.;	gene_alias	.;	intron_id	chr9.128.011.a-intron2;	intron_status	RT_negative;
ENr232	genscan	intron	359641	361745	.	-	.	transcript_id	NT_008470.719;	gene_id	.;	gene_alias	.;	intron_id	NT_008470.719-intron8;	intron_status	RT_negative;
ENr232	softberryGene	intron	359928	361780	.	-	.	transcript_id	C9001468;	gene_id	.;	gene_alias	.;	intron_id	C9001468-intron3;	intron_status	RT_negative;
ENr232	softberryGene	intron	361868	361974	.	-	.	transcript_id	C9001468;	gene_id	.;	gene_alias	.;	intron_id	C9001468-intron2;	intron_status	RT_negative;
ENr232	genscan	intron	361868	361974	.	-	.	transcript_id	NT_008470.719;	gene_id	.;	gene_alias	.;	intron_id	NT_008470.719-intron7;	intron_status	RT_negative;
ENr232	twinscan	intron	361868	363697	.	-	.	transcript_id	chr9.128.011.a;	gene_id	.;	gene_alias	.;	intron_id	chr9.128.011.a-intron1;	intron_status	RT_negative;
ENr232	softberryGene	intron	361984	363697	.	-	.	transcript_id	C9001468;	gene_id	.;	gene_alias	.;	intron_id	C9001468-intron1;	intron_status	RT_negative;
ENr232	genscan	intron	361984	362101	.	-	.	transcript_id	NT_008470.719;	gene_id	.;	gene_alias	.;	intron_id	NT_008470.719-intron6;	intron_status	RT_negative;
ENr232	genscan	intron	362218	365055	.	-	.	transcript_id	NT_008470.719;	gene_id	.;	gene_alias	.;	intron_id	NT_008470.719-intron5;	intron_status	RT_negative;
ENr232	geneid	intron	363275	401370	.	-	.	transcript_id	chr9_1075.1;	gene_id	.;	gene_alias	.;	intron_id	chr9_1075.1-intron6;	intron_status	RT_negative;
ENr232	genscan	intron	365225	397593	.	-	.	transcript_id	NT_008470.719;	gene_id	.;	gene_alias	.;	intron_id	NT_008470.719-intron4;	intron_status	RT_negative;
ENr232	genscan	intron	397833	403517	.	-	.	transcript_id	NT_008470.719;	gene_id	.;	gene_alias	.;	intron_id	NT_008470.719-intron3;	intron_status	RT_negative;
ENr232	geneid	intron	401519	408292	.	-	.	transcript_id	chr9_1075.1;	gene_id	.;	gene_alias	.;	intron_id	chr9_1075.1-intron5;	intron_status	RT_negative;
ENr232	genscan	intron	403567	408292	.	-	.	transcript_id	NT_008470.719;	gene_id	.;	gene_alias	.;	intron_id	NT_008470.719-intron2;	intron_status	RT_negative;
ENr232	geneid	intron	408336	426780	.	-	.	transcript_id	chr9_1075.1;	gene_id	.;	gene_alias	.;	intron_id	chr9_1075.1-intron4;	intron_status	RT_negative;
ENr232	genscan	intron	408336	434435	.	-	.	transcript_id	NT_008470.719;	gene_id	.;	gene_alias	.;	intron_id	NT_008470.719-intron1;	intron_status	RT_negative;
ENr232	geneid	intron	426827	462094	.	-	.	transcript_id	chr9_1075.1;	gene_id	.;	gene_alias	.;	intron_id	chr9_1075.1-intron3;	intron_status	RT_negative;
ENr232	sgpGene	intron	431539	457143	.	-	.	transcript_id	chr9_1633.1;	gene_id	.;	gene_alias	.;	intron_id	chr9_1633.1-intron3;	intron_status	RT_negative;
ENr232	sgpGene	intron	457395	483030	.	-	.	transcript_id	chr9_1633.1;	gene_id	.;	gene_alias	.;	intron_id	chr9_1633.1-intron2;	intron_status	RT_negative;
ENr232	geneid	intron	462166	499484	.	-	.	transcript_id	chr9_1075.1;	gene_id	.;	gene_alias	.;	intron_id	chr9_1075.1-intron2;	intron_status	RT_negative;
ENr323	geneid	intron	220857	227958	.	+	.	transcript_id	chr6_1129.1;	gene_id	.;	gene_alias	.;	intron_id	chr6_1129.1-intron1;	intron_status	RT_negative;
ENr323	twinscan	intron	222640	224791	.	+	.	transcript_id	chr6.109.008.a;	gene_id	.;	gene_alias	.;	intron_id	chr6.109.008.a-intron1;	intron_status	RT_negative;
ENr323	genscan	intron	224703	224791	.	+	.	transcript_id	NT_025741.184;	gene_id	.;	gene_alias	.;	intron_id	NT_025741.184-intron1;	intron_status	RT_negative;
ENr323	genscan	intron	224928	225986	.	+	.	transcript_id	NT_025741.184;	gene_id	.;	gene_alias	.;	intron_id	NT_025741.184-intron2;	intron_status	RT_negative;
ENr323	twinscan	intron	224903	227958	.	+	.	transcript_id	chr6.109.008.a;	gene_id	.;	gene_alias	.;	intron_id	chr6.109.008.a-intron2;	intron_status	RT_negative;
ENr323	genscan	intron	226118	226673	.	+	.	transcript_id	NT_025741.184;	gene_id	.;	gene_alias	.;	intron_id	NT_025741.184-intron3;	intron_status	RT_negative;
ENr323	genscan	intron	226761	227958	.	+	.	transcript_id	NT_025741.184;	gene_id	.;	gene_alias	.;	intron_id	NT_025741.184-intron4;	intron_status	RT_negative;
ENr323	genscan	intron	234743	236405	.	+	.	transcript_id	NT_025741.184;	gene_id	.;	gene_alias	.;	intron_id	NT_025741.184-intron8;	intron_status	RT_negative;
ENr323	genscan	intron	236542	237307	.	+	.	transcript_id	NT_025741.184;	gene_id	.;	gene_alias	.;	intron_id	NT_025741.184-intron9;	intron_status	RT_negative;
ENr323	genscan	intron	286989	308733	.	+	.	transcript_id	NT_025741.186;	gene_id	.;	gene_alias	.;	intron_id	NT_025741.186-intron1;	intron_status	RT_negative;
ENr323	genscan	intron	308878	316936	.	+	.	transcript_id	NT_025741.186;	gene_id	.;	gene_alias	.;	intron_id	NT_025741.186-intron2;	intron_status	RT_negative;
ENr323	genscan	intron	317056	380325	.	+	.	transcript_id	NT_025741.186;	gene_id	.;	gene_alias	.;	intron_id	NT_025741.186-intron3;	intron_status	RT_negative;
ENr323	ECgene	intron	376293	380325	.	+	.	transcript_id	H6C10754.5;	gene_id	.;	gene_alias	.;	intron_id	H6C10754.5-intron1;	intron_status	RT_negative;
ENr323	ECgene	intron	376293	380325	.	+	.	transcript_id	H6C10754.6;	gene_id	.;	gene_alias	.;	intron_id	H6C10754.6-intron1;	intron_status	RT_negative;
ENr323	acembly	intron	376293	380325	.	+	.	transcript_id	LACE1.dDec03;	gene_id	.;	gene_alias	.;	intron_id	LACE1.dDec03-intron1;	intron_status	RT_negative;
ENr323	geneid	intron	380550	401275	.	+	.	transcript_id	chr6_1131.1;	gene_id	.;	gene_alias	.;	intron_id	chr6_1131.1-intron2;	intron_status	RT_negative;
ENr323	genscan	intron	380550	392015	.	+	.	transcript_id	NT_025741.186;	gene_id	.;	gene_alias	.;	intron_id	NT_025741.186-intron4;	intron_status	RT_negative;
ENr323	geneid	intron	401337	413190	.	+	.	transcript_id	chr6_1131.1;	gene_id	.;	gene_alias	.;	intron_id	chr6_1131.1-intron3;	intron_status	RT_negative;
ENr323	sgpGene	intron	413322	420606	.	+	.	transcript_id	chr6_1484.1;	gene_id	.;	gene_alias	.;	intron_id	chr6_1484.1-intron4;	intron_status	RT_negative;
ENr323	sgpGene	intron	420785	422012	.	+	.	transcript_id	chr6_1484.1;	gene_id	.;	gene_alias	.;	intron_id	chr6_1484.1-intron5;	intron_status	RT_negative;
ENr323	genscan	intron	422834	483031	.	+	.	transcript_id	NT_025741.187;	gene_id	.;	gene_alias	.;	intron_id	NT_025741.187-intron3;	intron_status	RT_negative;
ENr323	sgpGene	intron	422834	458496	.	+	.	transcript_id	chr6_1484.1;	gene_id	.;	gene_alias	.;	intron_id	chr6_1484.1-intron7;	intron_status	RT_negative;
ENr323	twinscan	intron	422834	429392	.	+	.	transcript_id	chr6.109.010.a;	gene_id	.;	gene_alias	.;	intron_id	chr6.109.010.a-intron6;	intron_status	RT_negative;
ENr323	sgpGene	intron	458556	479452	.	+	.	transcript_id	chr6_1484.1;	gene_id	.;	gene_alias	.;	intron_id	chr6_1484.1-intron8;	intron_status	RT_negative;
ENr323	geneid	intron	482334	483031	.	+	.	transcript_id	chr6_1131.1;	gene_id	.;	gene_alias	.;	intron_id	chr6_1131.1-intron7;	intron_status	RT_negative;
ENr323	genscan	intron	14179	14386	.	-	.	transcript_id	NT_025741.180;	gene_id	.;	gene_alias	.;	intron_id	NT_025741.180-intron1;	intron_status	RT_negative;
ENr323	softberryGene	intron	24801	38595	.	-	.	transcript_id	C6001562;	gene_id	.;	gene_alias	.;	intron_id	C6001562-intron6;	intron_status	RT_negative;
ENr323	genscan	intron	24801	38595	.	-	.	transcript_id	NT_025741.181;	gene_id	.;	gene_alias	.;	intron_id	NT_025741.181-intron3;	intron_status	RT_negative;
ENr323	softberryGene	intron	38700	38748	.	-	.	transcript_id	C6001562;	gene_id	.;	gene_alias	.;	intron_id	C6001562-intron5;	intron_status	RT_negative;
ENr323	genscan	intron	38700	38748	.	-	.	transcript_id	NT_025741.181;	gene_id	.;	gene_alias	.;	intron_id	NT_025741.181-intron2;	intron_status	RT_negative;
ENr323	softberryGene	intron	38803	41561	.	-	.	transcript_id	C6001562;	gene_id	.;	gene_alias	.;	intron_id	C6001562-intron4;	intron_status	RT_negative;
ENr323	genscan	intron	38803	41561	.	-	.	transcript_id	NT_025741.181;	gene_id	.;	gene_alias	.;	intron_id	NT_025741.181-intron1;	intron_status	RT_negative;
ENr323	softberryGene	intron	41769	42332	.	-	.	transcript_id	C6001562;	gene_id	.;	gene_alias	.;	intron_id	C6001562-intron3;	intron_status	RT_negative;
ENr323	sgpGene	intron	42485	42512	.	-	.	transcript_id	chr6_1477.1;	gene_id	.;	gene_alias	.;	intron_id	chr6_1477.1-intron1;	intron_status	RT_negative;
ENr323	softberryGene	intron	42485	51020	.	-	.	transcript_id	C6001562;	gene_id	.;	gene_alias	.;	intron_id	C6001562-intron2;	intron_status	RT_negative;
ENr323	softberryGene	intron	51104	60390	.	-	.	transcript_id	C6001562;	gene_id	.;	gene_alias	.;	intron_id	C6001562-intron1;	intron_status	RT_negative;
ENr323	softberryGene	intron	61725	61793	.	-	.	transcript_id	C6001563;	gene_id	.;	gene_alias	.;	intron_id	C6001563-intron1;	intron_status	RT_negative;
ENr323	geneid	intron	61761	61817	.	-	.	transcript_id	chr6_1125.1;	gene_id	.;	gene_alias	.;	intron_id	chr6_1125.1-intron4;	intron_status	RT_negative;
ENr323	genscan	intron	61761	61802	.	-	.	transcript_id	NT_025741.182;	gene_id	.;	gene_alias	.;	intron_id	NT_025741.182-intron5;	intron_status	RT_negative;
ENr323	sgpGene	intron	61761	61817	.	-	.	transcript_id	chr6_1478.1;	gene_id	.;	gene_alias	.;	intron_id	chr6_1478.1-intron1;	intron_status	RT_negative;
ENr323	ECgene	intron	61539	61685	.	-	.	transcript_id	H6C10704.1;	gene_id	.;	gene_alias	.;	intron_id	H6C10704.1-intron1;	intron_status	RT_negative;
ENr323	genscan	intron	62013	84464	.	-	.	transcript_id	NT_025741.182;	gene_id	.;	gene_alias	.;	intron_id	NT_025741.182-intron4;	intron_status	RT_negative;
ENr323	geneid	intron	62013	85903	.	-	.	transcript_id	chr6_1125.1;	gene_id	.;	gene_alias	.;	intron_id	chr6_1125.1-intron3;	intron_status	RT_negative;
ENr323	sgpGene	intron	70896	105753	.	-	.	transcript_id	chr6_1479.1;	gene_id	.;	gene_alias	.;	intron_id	chr6_1479.1-intron6;	intron_status	RT_negative;
ENr323	genscan	intron	84630	85903	.	-	.	transcript_id	NT_025741.182;	gene_id	.;	gene_alias	.;	intron_id	NT_025741.182-intron3;	intron_status	RT_negative;
ENr323	genscan	intron	86225	107531	.	-	.	transcript_id	NT_025741.182;	gene_id	.;	gene_alias	.;	intron_id	NT_025741.182-intron2;	intron_status	RT_negative;
ENr323	geneid	intron	86225	107531	.	-	.	transcript_id	chr6_1125.1;	gene_id	.;	gene_alias	.;	intron_id	chr6_1125.1-intron2;	intron_status	RT_negative;
ENr323	acembly	intron	105920	106032	.	-	.	transcript_id	GL.dDec03;	gene_id	.;	gene_alias	.;	intron_id	GL.dDec03-intron2;	intron_status	RT_negative;
ENr323	acembly	intron	105920	106032	.	-	.	transcript_id	GL.eDec03;	gene_id	.;	gene_alias	.;	intron_id	GL.eDec03-intron2;	intron_status	RT_negative;
ENr323	acembly	intron	106085	107531	.	-	.	transcript_id	GL.dDec03;	gene_id	.;	gene_alias	.;	intron_id	GL.dDec03-intron1;	intron_status	RT_negative;
ENr323	acembly	intron	106085	107531	.	-	.	transcript_id	GL.eDec03;	gene_id	.;	gene_alias	.;	intron_id	GL.eDec03-intron1;	intron_status	RT_negative;
ENr323	ECgene	intron	106085	107531	.	-	.	transcript_id	H6C10712.11;	gene_id	.;	gene_alias	.;	intron_id	H6C10712.11-intron4;	intron_status	RT_negative;
ENr323	ECgene	intron	106085	107531	.	-	.	transcript_id	H6C10712.14;	gene_id	.;	gene_alias	.;	intron_id	H6C10712.14-intron4;	intron_status	RT_negative;
ENr323	ECgene	intron	106085	107531	.	-	.	transcript_id	H6C10712.2;	gene_id	.;	gene_alias	.;	intron_id	H6C10712.2-intron4;	intron_status	RT_negative;
ENr323	ECgene	intron	106085	107531	.	-	.	transcript_id	H6C10712.5;	gene_id	.;	gene_alias	.;	intron_id	H6C10712.5-intron4;	intron_status	RT_negative;
ENr323	ECgene	intron	106085	107531	.	-	.	transcript_id	H6C10712.8;	gene_id	.;	gene_alias	.;	intron_id	H6C10712.8-intron4;	intron_status	RT_negative;
ENr323	twinscan	intron	128638	130750	.	-	.	transcript_id	chr6.109.006.a;	gene_id	.;	gene_alias	.;	intron_id	chr6.109.006.a-intron1;	intron_status	RT_negative;
ENr323	sgpGene	intron	130961	131559	.	-	.	transcript_id	chr6_1479.1;	gene_id	.;	gene_alias	.;	intron_id	chr6_1479.1-intron1;	intron_status	RT_negative;
ENr323	genscan	intron	170822	171243	.	-	.	transcript_id	NT_025741.183;	gene_id	.;	gene_alias	.;	intron_id	NT_025741.183-intron5;	intron_status	RT_negative;
ENr323	genscan	intron	171297	171597	.	-	.	transcript_id	NT_025741.183;	gene_id	.;	gene_alias	.;	intron_id	NT_025741.183-intron4;	intron_status	RT_negative;
ENr323	genscan	intron	171724	173540	.	-	.	transcript_id	NT_025741.183;	gene_id	.;	gene_alias	.;	intron_id	NT_025741.183-intron3;	intron_status	RT_negative;
ENr323	twinscan	intron	173359	173544	.	-	.	transcript_id	chr6.109.007.a;	gene_id	.;	gene_alias	.;	intron_id	chr6.109.007.a-intron2;	intron_status	RT_negative;
ENr323	genscan	intron	173866	180476	.	-	.	transcript_id	NT_025741.183;	gene_id	.;	gene_alias	.;	intron_id	NT_025741.183-intron2;	intron_status	RT_negative;
ENr323	twinscan	intron	173724	175486	.	-	.	transcript_id	chr6.109.007.a;	gene_id	.;	gene_alias	.;	intron_id	chr6.109.007.a-intron1;	intron_status	RT_negative;
ENr323	genscan	intron	180676	213852	.	-	.	transcript_id	NT_025741.183;	gene_id	.;	gene_alias	.;	intron_id	NT_025741.183-intron1;	intron_status	RT_negative;
ENr323	sgpGene	intron	190949	214352	.	-	.	transcript_id	chr6_1481.1;	gene_id	.;	gene_alias	.;	intron_id	chr6_1481.1-intron3;	intron_status	RT_negative;
ENr323	geneid	intron	211583	213648	.	-	.	transcript_id	chr6_1127.1;	gene_id	.;	gene_alias	.;	intron_id	chr6_1127.1-intron1;	intron_status	RT_negative;
ENr323	sgpGene	intron	214501	216522	.	-	.	transcript_id	chr6_1481.1;	gene_id	.;	gene_alias	.;	intron_id	chr6_1481.1-intron2;	intron_status	RT_negative;
ENr323	sgpGene	intron	216678	220249	.	-	.	transcript_id	chr6_1481.1;	gene_id	.;	gene_alias	.;	intron_id	chr6_1481.1-intron1;	intron_status	RT_negative;
ENr323	genscan	intron	240963	242413	.	-	.	transcript_id	NT_025741.185;	gene_id	.;	gene_alias	.;	intron_id	NT_025741.185-intron8;	intron_status	RT_negative;
ENr323	genscan	intron	242519	245352	.	-	.	transcript_id	NT_025741.185;	gene_id	.;	gene_alias	.;	intron_id	NT_025741.185-intron7;	intron_status	RT_negative;
ENr323	genscan	intron	245554	251291	.	-	.	transcript_id	NT_025741.185;	gene_id	.;	gene_alias	.;	intron_id	NT_025741.185-intron6;	intron_status	RT_negative;
ENr323	genscan	intron	251340	254334	.	-	.	transcript_id	NT_025741.185;	gene_id	.;	gene_alias	.;	intron_id	NT_025741.185-intron5;	intron_status	RT_negative;
ENr323	genscan	intron	254441	256771	.	-	.	transcript_id	NT_025741.185;	gene_id	.;	gene_alias	.;	intron_id	NT_025741.185-intron4;	intron_status	RT_negative;
ENr323	genscan	intron	256824	270998	.	-	.	transcript_id	NT_025741.185;	gene_id	.;	gene_alias	.;	intron_id	NT_025741.185-intron3;	intron_status	RT_negative;
ENr323	genscan	intron	271124	279450	.	-	.	transcript_id	NT_025741.185;	gene_id	.;	gene_alias	.;	intron_id	NT_025741.185-intron2;	intron_status	RT_positive;
ENr323	genscan	intron	279547	283949	.	-	.	transcript_id	NT_025741.185;	gene_id	.;	gene_alias	.;	intron_id	NT_025741.185-intron1;	intron_status	RT_negative;
ENr323	twinscan	intron	279547	283949	.	-	.	transcript_id	chr6.109.009.a;	gene_id	.;	gene_alias	.;	intron_id	chr6.109.009.a-intron1;	intron_status	RT_negative;
ENr323	sgpGene	intron	279547	283949	.	-	.	transcript_id	chr6_1483.1;	gene_id	.;	gene_alias	.;	intron_id	chr6_1483.1-intron3;	intron_status	RT_negative;
ENr323	sgpGene	intron	284004	317260	.	-	.	transcript_id	chr6_1483.1;	gene_id	.;	gene_alias	.;	intron_id	chr6_1483.1-intron2;	intron_status	RT_negative;
ENr323	acembly	intron	309626	309906	.	-	.	transcript_id	bloyjey;	gene_id	.;	gene_alias	.;	intron_id	bloyjey-intron1;	intron_status	RT_negative;
ENr323	acembly	intron	317331	319375	.	-	.	transcript_id	SNX3.iDec03;	gene_id	.;	gene_alias	.;	intron_id	SNX3.iDec03-intron1;	intron_status	RT_negative;
ENr323	geneid	intron	317381	350873	.	-	.	transcript_id	chr6_1130.1;	gene_id	.;	gene_alias	.;	intron_id	chr6_1130.1-intron1;	intron_status	RT_negative;
ENr323	sgpGene	intron	317381	350873	.	-	.	transcript_id	chr6_1483.1;	gene_id	.;	gene_alias	.;	intron_id	chr6_1483.1-intron1;	intron_status	RT_negative;
ENr324	genscan	intron	84078	84422	.	+	.	transcript_id	NT_077819.131;	gene_id	.;	gene_alias	.;	intron_id	NT_077819.131-intron1;	intron_status	RT_negative;
ENr324	genscan	intron	117191	149073	.	+	.	transcript_id	NT_077819.132;	gene_id	.;	gene_alias	.;	intron_id	NT_077819.132-intron1;	intron_status	RT_negative;
ENr324	geneid	intron	136799	176411	.	+	.	transcript_id	chrX_1027.1;	gene_id	.;	gene_alias	.;	intron_id	chrX_1027.1-intron1;	intron_status	RT_negative;
ENr324	genscan	intron	149223	155268	.	+	.	transcript_id	NT_077819.132;	gene_id	.;	gene_alias	.;	intron_id	NT_077819.132-intron2;	intron_status	RT_negative;
ENr324	genscan	intron	155419	176411	.	+	.	transcript_id	NT_077819.132;	gene_id	.;	gene_alias	.;	intron_id	NT_077819.132-intron3;	intron_status	RT_negative;
ENr324	geneid	intron	176489	211164	.	+	.	transcript_id	chrX_1027.1;	gene_id	.;	gene_alias	.;	intron_id	chrX_1027.1-intron2;	intron_status	RT_negative;
ENr324	genscan	intron	176489	211702	.	+	.	transcript_id	NT_077819.132;	gene_id	.;	gene_alias	.;	intron_id	NT_077819.132-intron4;	intron_status	RT_negative;
ENr324	sgpGene	intron	222855	237166	.	+	.	transcript_id	chrX_1428.1;	gene_id	.;	gene_alias	.;	intron_id	chrX_1428.1-intron1;	intron_status	RT_negative;
ENr324	genscan	intron	252230	310854	.	+	.	transcript_id	NT_077819.132;	gene_id	.;	gene_alias	.;	intron_id	NT_077819.132-intron7;	intron_status	RT_negative;
ENr324	ECgene	intron	255379	255721	.	+	.	transcript_id	HXC6635.1;	gene_id	.;	gene_alias	.;	intron_id	HXC6635.1-intron1;	intron_status	RT_negative;
ENr324	genscan	intron	310932	311643	.	+	.	transcript_id	NT_077819.132;	gene_id	.;	gene_alias	.;	intron_id	NT_077819.132-intron8;	intron_status	RT_negative;
ENr324	genscan	intron	311825	312262	.	+	.	transcript_id	NT_077819.132;	gene_id	.;	gene_alias	.;	intron_id	NT_077819.132-intron9;	intron_status	RT_negative;
ENr324	twinscan	intron	312096	312755	.	+	.	transcript_id	chrX.122.008.a;	gene_id	.;	gene_alias	.;	intron_id	chrX.122.008.a-intron1;	intron_status	RT_negative;
ENr324	genscan	intron	313783	365182	.	+	.	transcript_id	NT_077819.132;	gene_id	.;	gene_alias	.;	intron_id	NT_077819.132-intron12;	intron_status	RT_negative;
ENr324	ECgene	intron	319715	319789	.	+	.	transcript_id	HXC6650.1;	gene_id	.;	gene_alias	.;	intron_id	HXC6650.1-intron1;	intron_status	RT_negative;
ENr324	acembly	intron	332986	333102	.	+	.	transcript_id	spybu;	gene_id	.;	gene_alias	.;	intron_id	spybu-intron1;	intron_status	RT_negative;
ENr324	genscan	intron	365284	377375	.	+	.	transcript_id	NT_077819.132;	gene_id	.;	gene_alias	.;	intron_id	NT_077819.132-intron13;	intron_status	RT_negative;
ENr324	geneid	intron	365284	377375	.	+	.	transcript_id	chrX_1028.1;	gene_id	.;	gene_alias	.;	intron_id	chrX_1028.1-intron1;	intron_status	RT_negative;
ENr324	genscan	intron	18011	18642	.	-	.	transcript_id	NT_077819.130;	gene_id	.;	gene_alias	.;	intron_id	NT_077819.130-intron7;	intron_status	RT_negative;
ENr324	twinscan	intron	38251	41990	.	-	.	transcript_id	chrX.122.006.a;	gene_id	.;	gene_alias	.;	intron_id	chrX.122.006.a-intron1;	intron_status	RT_negative;
ENr324	genscan	intron	49288	55722	.	-	.	transcript_id	NT_077819.130;	gene_id	.;	gene_alias	.;	intron_id	NT_077819.130-intron1;	intron_status	RT_negative;
ENr324	acembly	intron	213953	215079	.	-	.	transcript_id	kerner.b;	gene_id	.;	gene_alias	.;	intron_id	kerner.b-intron3;	intron_status	RT_negative;
ENr324	acembly	intron	215101	224164	.	-	.	transcript_id	kerner.b;	gene_id	.;	gene_alias	.;	intron_id	kerner.b-intron2;	intron_status	RT_negative;
ENr324	acembly	intron	224520	268143	.	-	.	transcript_id	kerner.b;	gene_id	.;	gene_alias	.;	intron_id	kerner.b-intron1;	intron_status	RT_negative;
ENr324	acembly	intron	371184	381119	.	-	.	transcript_id	seener;	gene_id	.;	gene_alias	.;	intron_id	seener-intron1;	intron_status	RT_negative;
ENr324	ECgene	intron	490665	491100	.	-	.	transcript_id	HXC6684.1;	gene_id	.;	gene_alias	.;	intron_id	HXC6684.1-intron3;	intron_status	RT_negative;
ENr324	acembly	intron	490665	491100	.	-	.	transcript_id	pleetor;	gene_id	.;	gene_alias	.;	intron_id	pleetor-intron2;	intron_status	RT_negative;
ENr333	geneid	intron	10244	11104	.	+	.	transcript_id	chr20_372.1;	gene_id	.;	gene_alias	.;	intron_id	chr20_372.1-intron5;	intron_status	RT_negative;
ENr333	geneid	intron	11145	13551	.	+	.	transcript_id	chr20_372.1;	gene_id	.;	gene_alias	.;	intron_id	chr20_372.1-intron6;	intron_status	RT_negative;
ENr333	ECgene	intron	23017	23803	.	+	.	transcript_id	H20C3710.1;	gene_id	.;	gene_alias	.;	intron_id	H20C3710.1-intron1;	intron_status	RT_negative;
ENr333	genscan	intron	189650	201475	.	+	.	transcript_id	NT_028392.96;	gene_id	.;	gene_alias	.;	intron_id	NT_028392.96-intron1;	intron_status	RT_negative;
ENr333	twinscan	intron	213867	215805	.	+	.	transcript_id	chr20.35.016.a;	gene_id	.;	gene_alias	.;	intron_id	chr20.35.016.a-intron6;	intron_status	RT_negative;
ENr333	twinscan	intron	215977	216200	.	+	.	transcript_id	chr20.35.016.a;	gene_id	.;	gene_alias	.;	intron_id	chr20.35.016.a-intron7;	intron_status	RT_negative;
ENr333	geneid	intron	216340	217432	.	+	.	transcript_id	chr20_376.1;	gene_id	.;	gene_alias	.;	intron_id	chr20_376.1-intron6;	intron_status	RT_negative;
ENr333	geneid	intron	217472	218983	.	+	.	transcript_id	chr20_376.1;	gene_id	.;	gene_alias	.;	intron_id	chr20_376.1-intron7;	intron_status	RT_negative;
ENr333	acembly	intron	222907	224178	.	+	.	transcript_id	CEP2.nDec03;	gene_id	.;	gene_alias	.;	intron_id	CEP2.nDec03-intron1;	intron_status	RT_negative;
ENr333	geneid	intron	246485	248493	.	+	.	transcript_id	chr20_376.1;	gene_id	.;	gene_alias	.;	intron_id	chr20_376.1-intron24;	intron_status	RT_negative;
ENr333	geneid	intron	248535	248703	.	+	.	transcript_id	chr20_376.1;	gene_id	.;	gene_alias	.;	intron_id	chr20_376.1-intron25;	intron_status	RT_negative;
ENr333	acembly	intron	249609	263450	.	+	.	transcript_id	CEP2.bDec03;	gene_id	.;	gene_alias	.;	intron_id	CEP2.bDec03-intron2;	intron_status	RT_negative;
ENr333	ECgene	intron	249607	263446	.	+	.	transcript_id	H20C3769.1;	gene_id	.;	gene_alias	.;	intron_id	H20C3769.1-intron1;	intron_status	RT_negative;
ENr333	acembly	intron	256370	263296	.	+	.	transcript_id	CEP2.iDec03;	gene_id	.;	gene_alias	.;	intron_id	CEP2.iDec03-intron2;	intron_status	RT_negative;
ENr333	ensEstGene	intron	256370	263296	.	+	.	transcript_id	ENSESTT00000025191.0;	gene_id	.;	gene_alias	.;	intron_id	ENSESTT00000025191.0-intron1;	intron_status	RT_negative;
ENr333	ECgene	intron	256370	263296	.	+	.	transcript_id	H20C3754.10;	gene_id	.;	gene_alias	.;	intron_id	H20C3754.10-intron5;	intron_status	RT_negative;
ENr333	ECgene	intron	256370	263296	.	+	.	transcript_id	H20C3754.9;	gene_id	.;	gene_alias	.;	intron_id	H20C3754.9-intron5;	intron_status	RT_negative;
ENr333	acembly	intron	280810	288754	.	+	.	transcript_id	SDBCAG84.pDec03;	gene_id	.;	gene_alias	.;	intron_id	SDBCAG84.pDec03-intron1;	intron_status	RT_negative;
ENr333	sgpGene	intron	293242	293648	.	+	.	transcript_id	chr20_488.1;	gene_id	.;	gene_alias	.;	intron_id	chr20_488.1-intron1;	intron_status	RT_negative;
ENr333	acembly	intron	437286	437605	.	+	.	transcript_id	norzer;	gene_id	.;	gene_alias	.;	intron_id	norzer-intron1;	intron_status	RT_negative;
ENr333	acembly	intron	457282	458529	.	+	.	transcript_id	ratar.aDec03;	gene_id	.;	gene_alias	.;	intron_id	ratar.aDec03-intron1;	intron_status	RT_negative;
ENr333	genscan	intron	485919	488174	.	+	.	transcript_id	NT_028392.105;	gene_id	.;	gene_alias	.;	intron_id	NT_028392.105-intron1;	intron_status	RT_negative;
ENr333	ECgene	intron	15313	16321	.	-	.	transcript_id	H20C3671.52;	gene_id	.;	gene_alias	.;	intron_id	H20C3671.52-intron2;	intron_status	RT_negative;
ENr333	ECgene	intron	16467	18293	.	-	.	transcript_id	H20C3671.52;	gene_id	.;	gene_alias	.;	intron_id	H20C3671.52-intron1;	intron_status	RT_negative;
ENr333	ECgene	intron	26100	26368	.	-	.	transcript_id	H20C3671.102;	gene_id	.;	gene_alias	.;	intron_id	H20C3671.102-intron4;	intron_status	RT_negative;
ENr333	ECgene	intron	26100	26368	.	-	.	transcript_id	H20C3671.103;	gene_id	.;	gene_alias	.;	intron_id	H20C3671.103-intron4;	intron_status	RT_negative;
ENr333	ECgene	intron	26414	27038	.	-	.	transcript_id	H20C3671.96;	gene_id	.;	gene_alias	.;	intron_id	H20C3671.96-intron3;	intron_status	RT_wrong_junction;
ENr333	acembly	intron	31030	38999	.	-	.	transcript_id	ITGB4BP.kDec03;	gene_id	.;	gene_alias	.;	intron_id	ITGB4BP.kDec03-intron1;	intron_status	RT_negative;
ENr333	geneid	intron	61055	66743	.	-	.	transcript_id	chr20_375.1;	gene_id	.;	gene_alias	.;	intron_id	chr20_375.1-intron8;	intron_status	RT_negative;
ENr333	genscan	intron	61055	77265	.	-	.	transcript_id	NT_028392.95;	gene_id	.;	gene_alias	.;	intron_id	NT_028392.95-intron8;	intron_status	RT_negative;
ENr333	sgpGene	intron	61055	79996	.	-	.	transcript_id	chr20_483.1;	gene_id	.;	gene_alias	.;	intron_id	chr20_483.1-intron10;	intron_status	RT_negative;
ENr333	twinscan	intron	61055	67477	.	-	.	transcript_id	chr20.35.014.a;	gene_id	.;	gene_alias	.;	intron_id	chr20.35.014.a-intron1;	intron_status	RT_negative;
ENr333	geneid	intron	66809	77265	.	-	.	transcript_id	chr20_375.1;	gene_id	.;	gene_alias	.;	intron_id	chr20_375.1-intron7;	intron_status	RT_negative;
ENr333	genscan	intron	77338	93452	.	-	.	transcript_id	NT_028392.95;	gene_id	.;	gene_alias	.;	intron_id	NT_028392.95-intron7;	intron_status	RT_negative;
ENr333	geneid	intron	77338	93452	.	-	.	transcript_id	chr20_375.1;	gene_id	.;	gene_alias	.;	intron_id	chr20_375.1-intron6;	intron_status	RT_negative;
ENr333	sgpGene	intron	80240	93452	.	-	.	transcript_id	chr20_483.1;	gene_id	.;	gene_alias	.;	intron_id	chr20_483.1-intron9;	intron_status	RT_negative;
ENr333	genscan	intron	93562	106143	.	-	.	transcript_id	NT_028392.95;	gene_id	.;	gene_alias	.;	intron_id	NT_028392.95-intron6;	intron_status	RT_negative;
ENr333	genscan	intron	106247	120472	.	-	.	transcript_id	NT_028392.95;	gene_id	.;	gene_alias	.;	intron_id	NT_028392.95-intron5;	intron_status	RT_negative;
ENr333	ECgene	intron	120546	122046	.	-	.	transcript_id	H20C3719.21;	gene_id	.;	gene_alias	.;	intron_id	H20C3719.21-intron1;	intron_status	RT_negative;
ENr333	ECgene	intron	120546	122046	.	-	.	transcript_id	H20C3719.48;	gene_id	.;	gene_alias	.;	intron_id	H20C3719.48-intron1;	intron_status	RT_negative;
ENr333	ECgene	intron	120546	122046	.	-	.	transcript_id	H20C3719.69;	gene_id	.;	gene_alias	.;	intron_id	H20C3719.69-intron1;	intron_status	RT_negative;
ENr333	ECgene	intron	122235	128206	.	-	.	transcript_id	H20C3719.81;	gene_id	.;	gene_alias	.;	intron_id	H20C3719.81-intron4;	intron_status	RT_negative;
ENr333	acembly	intron	122235	128206	.	-	.	transcript_id	Ubiq_cyt_C_chap.0.oDec03;	gene_id	.;	gene_alias	.;	intron_id	Ubiq_cyt_C_chap.0.oDec03-intron5;	intron_status	RT_negative;
ENr333	acembly	intron	158264	160202	.	-	.	transcript_id	Ubiq_cyt_C_chap.0.aDec03;	gene_id	.;	gene_alias	.;	intron_id	Ubiq_cyt_C_chap.0.aDec03-intron1;	intron_status	RT_negative;
ENr333	acembly	intron	158264	160202	.	-	.	transcript_id	Ubiq_cyt_C_chap.0.dDec03;	gene_id	.;	gene_alias	.;	intron_id	Ubiq_cyt_C_chap.0.dDec03-intron1;	intron_status	RT_negative;
ENr333	acembly	intron	158264	160202	.	-	.	transcript_id	Ubiq_cyt_C_chap.0.eDec03;	gene_id	.;	gene_alias	.;	intron_id	Ubiq_cyt_C_chap.0.eDec03-intron1;	intron_status	RT_negative;
ENr333	acembly	intron	158264	160202	.	-	.	transcript_id	Ubiq_cyt_C_chap.0.jDec03;	gene_id	.;	gene_alias	.;	intron_id	Ubiq_cyt_C_chap.0.jDec03-intron1;	intron_status	RT_negative;
ENr333	sgpGene	intron	184209	189500	.	-	.	transcript_id	chr20_483.1;	gene_id	.;	gene_alias	.;	intron_id	chr20_483.1-intron1;	intron_status	RT_negative;
ENr333	genscan	intron	260745	261341	.	-	.	transcript_id	NT_028392.97;	gene_id	.;	gene_alias	.;	intron_id	NT_028392.97-intron2;	intron_status	RT_negative;
ENr333	geneid	intron	260745	261341	.	-	.	transcript_id	chr20_377.1;	gene_id	.;	gene_alias	.;	intron_id	chr20_377.1-intron1;	intron_status	RT_negative;
ENr333	genscan	intron	261502	261725	.	-	.	transcript_id	NT_028392.97;	gene_id	.;	gene_alias	.;	intron_id	NT_028392.97-intron1;	intron_status	RT_negative;
ENr333	softberryGene	intron	268405	268503	.	-	.	transcript_id	C20000553;	gene_id	.;	gene_alias	.;	intron_id	C20000553-intron3;	intron_status	RT_negative;
ENr333	ECgene	intron	268405	268503	.	-	.	transcript_id	H20C3776.1;	gene_id	.;	gene_alias	.;	intron_id	H20C3776.1-intron3;	intron_status	RT_negative;
ENr333	genscan	intron	268405	268503	.	-	.	transcript_id	NT_028392.98;	gene_id	.;	gene_alias	.;	intron_id	NT_028392.98-intron6;	intron_status	RT_negative;
ENr333	twinscan	intron	268405	268503	.	-	.	transcript_id	chr20.35.017.a;	gene_id	.;	gene_alias	.;	intron_id	chr20.35.017.a-intron6;	intron_status	RT_negative;
ENr333	geneid	intron	268405	268503	.	-	.	transcript_id	chr20_378.1;	gene_id	.;	gene_alias	.;	intron_id	chr20_378.1-intron6;	intron_status	RT_negative;
ENr333	softberryGene	intron	268553	268986	.	-	.	transcript_id	C20000553;	gene_id	.;	gene_alias	.;	intron_id	C20000553-intron2;	intron_status	RT_wrong_junction;
ENr333	ECgene	intron	268553	268986	.	-	.	transcript_id	H20C3776.1;	gene_id	.;	gene_alias	.;	intron_id	H20C3776.1-intron2;	intron_status	RT_wrong_junction;
ENr333	genscan	intron	268553	268986	.	-	.	transcript_id	NT_028392.98;	gene_id	.;	gene_alias	.;	intron_id	NT_028392.98-intron5;	intron_status	RT_wrong_junction;
ENr333	twinscan	intron	268553	268986	.	-	.	transcript_id	chr20.35.017.a;	gene_id	.;	gene_alias	.;	intron_id	chr20.35.017.a-intron5;	intron_status	RT_wrong_junction;
ENr333	geneid	intron	268553	268986	.	-	.	transcript_id	chr20_378.1;	gene_id	.;	gene_alias	.;	intron_id	chr20_378.1-intron5;	intron_status	RT_wrong_junction;
ENr333	softberryGene	intron	269175	269322	.	-	.	transcript_id	C20000553;	gene_id	.;	gene_alias	.;	intron_id	C20000553-intron1;	intron_status	RT_wrong_junction;
ENr333	ECgene	intron	269175	269322	.	-	.	transcript_id	H20C3776.1;	gene_id	.;	gene_alias	.;	intron_id	H20C3776.1-intron1;	intron_status	RT_wrong_junction;
ENr333	genscan	intron	269175	269322	.	-	.	transcript_id	NT_028392.98;	gene_id	.;	gene_alias	.;	intron_id	NT_028392.98-intron4;	intron_status	RT_wrong_junction;
ENr333	twinscan	intron	269175	269322	.	-	.	transcript_id	chr20.35.017.a;	gene_id	.;	gene_alias	.;	intron_id	chr20.35.017.a-intron4;	intron_status	RT_wrong_junction;
ENr333	geneid	intron	269175	269322	.	-	.	transcript_id	chr20_378.1;	gene_id	.;	gene_alias	.;	intron_id	chr20_378.1-intron4;	intron_status	RT_wrong_junction;
ENr333	genscan	intron	269686	274729	.	-	.	transcript_id	NT_028392.98;	gene_id	.;	gene_alias	.;	intron_id	NT_028392.98-intron3;	intron_status	RT_negative;
ENr333	geneid	intron	269686	274729	.	-	.	transcript_id	chr20_378.1;	gene_id	.;	gene_alias	.;	intron_id	chr20_378.1-intron3;	intron_status	RT_negative;
ENr333	twinscan	intron	269686	274547	.	-	.	transcript_id	chr20.35.017.a;	gene_id	.;	gene_alias	.;	intron_id	chr20.35.017.a-intron3;	intron_status	RT_negative;
ENr333	genscan	intron	304612	305148	.	-	.	transcript_id	NT_028392.100;	gene_id	.;	gene_alias	.;	intron_id	NT_028392.100-intron43;	intron_status	RT_negative;
ENr333	twinscan	intron	304612	305148	.	-	.	transcript_id	chr20.35.019.a;	gene_id	.;	gene_alias	.;	intron_id	chr20.35.019.a-intron42;	intron_status	RT_negative;
ENr333	genscan	intron	306947	307064	.	-	.	transcript_id	NT_028392.100;	gene_id	.;	gene_alias	.;	intron_id	NT_028392.100-intron38;	intron_status	RT_negative;
ENr333	genscan	intron	307242	308104	.	-	.	transcript_id	NT_028392.100;	gene_id	.;	gene_alias	.;	intron_id	NT_028392.100-intron37;	intron_status	RT_negative;
ENr333	acembly	intron	324040	325243	.	-	.	transcript_id	FER1L4.dDec03;	gene_id	.;	gene_alias	.;	intron_id	FER1L4.dDec03-intron6;	intron_status	RT_negative;
ENr333	ECgene	intron	356128	356637	.	-	.	transcript_id	H20C3795.1;	gene_id	.;	gene_alias	.;	intron_id	H20C3795.1-intron1;	intron_status	RT_negative;
ENr333	genscan	intron	379332	390218	.	-	.	transcript_id	NT_028392.102;	gene_id	.;	gene_alias	.;	intron_id	NT_028392.102-intron15;	intron_status	RT_negative;
ENr333	twinscan	intron	379332	390218	.	-	.	transcript_id	chr20.35.021.a;	gene_id	.;	gene_alias	.;	intron_id	chr20.35.021.a-intron3;	intron_status	RT_negative;
ENr333	geneid	intron	379332	390218	.	-	.	transcript_id	chr20_382.1;	gene_id	.;	gene_alias	.;	intron_id	chr20_382.1-intron12;	intron_status	RT_negative;
ENr333	geneid	intron	390332	399797	.	-	.	transcript_id	chr20_382.1;	gene_id	.;	gene_alias	.;	intron_id	chr20_382.1-intron11;	intron_status	RT_negative;
ENr333	twinscan	intron	390332	398963	.	-	.	transcript_id	chr20.35.021.a;	gene_id	.;	gene_alias	.;	intron_id	chr20.35.021.a-intron2;	intron_status	RT_negative;
ENr333	ECgene	intron	392470	392607	.	-	.	transcript_id	H20C3815.1;	gene_id	.;	gene_alias	.;	intron_id	H20C3815.1-intron1;	intron_status	RT_negative;
ENr333	acembly	intron	392694	392862	.	-	.	transcript_id	gervoy;	gene_id	.;	gene_alias	.;	intron_id	gervoy-intron1;	intron_status	RT_negative;
ENr333	ECgene	intron	438779	442784	.	-	.	transcript_id	H20C3823.13;	gene_id	.;	gene_alias	.;	intron_id	H20C3823.13-intron4;	intron_status	RT_negative;
ENr333	ECgene	intron	438779	442784	.	-	.	transcript_id	H20C3823.30;	gene_id	.;	gene_alias	.;	intron_id	H20C3823.30-intron4;	intron_status	RT_negative;
ENr333	ECgene	intron	438779	442784	.	-	.	transcript_id	H20C3823.37;	gene_id	.;	gene_alias	.;	intron_id	H20C3823.37-intron4;	intron_status	RT_negative;
ENr333	ECgene	intron	459816	460239	.	-	.	transcript_id	H20C3836.184;	gene_id	.;	gene_alias	.;	intron_id	H20C3836.184-intron6;	intron_status	RT_negative;
ENr333	ECgene	intron	459816	460239	.	-	.	transcript_id	H20C3836.185;	gene_id	.;	gene_alias	.;	intron_id	H20C3836.185-intron6;	intron_status	RT_negative;
ENr333	ECgene	intron	459816	460239	.	-	.	transcript_id	H20C3836.186;	gene_id	.;	gene_alias	.;	intron_id	H20C3836.186-intron6;	intron_status	RT_negative;
ENr333	ECgene	intron	459816	460239	.	-	.	transcript_id	H20C3836.187;	gene_id	.;	gene_alias	.;	intron_id	H20C3836.187-intron11;	intron_status	RT_negative;
ENr333	ECgene	intron	459816	460239	.	-	.	transcript_id	H20C3836.188;	gene_id	.;	gene_alias	.;	intron_id	H20C3836.188-intron11;	intron_status	RT_negative;
ENr333	ECgene	intron	459816	460239	.	-	.	transcript_id	H20C3836.189;	gene_id	.;	gene_alias	.;	intron_id	H20C3836.189-intron6;	intron_status	RT_negative;
ENr333	ECgene	intron	459816	460239	.	-	.	transcript_id	H20C3836.190;	gene_id	.;	gene_alias	.;	intron_id	H20C3836.190-intron6;	intron_status	RT_negative;
ENr333	ECgene	intron	459816	460239	.	-	.	transcript_id	H20C3836.191;	gene_id	.;	gene_alias	.;	intron_id	H20C3836.191-intron6;	intron_status	RT_negative;
ENr333	ECgene	intron	459816	460239	.	-	.	transcript_id	H20C3836.192;	gene_id	.;	gene_alias	.;	intron_id	H20C3836.192-intron6;	intron_status	RT_negative;
ENr333	ECgene	intron	459816	460239	.	-	.	transcript_id	H20C3836.193;	gene_id	.;	gene_alias	.;	intron_id	H20C3836.193-intron10;	intron_status	RT_negative;
ENr333	ECgene	intron	459816	460239	.	-	.	transcript_id	H20C3836.194;	gene_id	.;	gene_alias	.;	intron_id	H20C3836.194-intron11;	intron_status	RT_negative;
ENr333	acembly	intron	459816	460239	.	-	.	transcript_id	RNPC2.nDec03;	gene_id	.;	gene_alias	.;	intron_id	RNPC2.nDec03-intron10;	intron_status	RT_negative;
ENr333	ECgene	intron	460266	460592	.	-	.	transcript_id	H20C3836.184;	gene_id	.;	gene_alias	.;	intron_id	H20C3836.184-intron5;	intron_status	RT_positive;
ENr333	ECgene	intron	460266	460592	.	-	.	transcript_id	H20C3836.185;	gene_id	.;	gene_alias	.;	intron_id	H20C3836.185-intron5;	intron_status	RT_positive;
ENr333	ECgene	intron	460266	460592	.	-	.	transcript_id	H20C3836.186;	gene_id	.;	gene_alias	.;	intron_id	H20C3836.186-intron5;	intron_status	RT_positive;
ENr333	ECgene	intron	460266	460592	.	-	.	transcript_id	H20C3836.187;	gene_id	.;	gene_alias	.;	intron_id	H20C3836.187-intron10;	intron_status	RT_positive;
ENr333	ECgene	intron	460266	460592	.	-	.	transcript_id	H20C3836.188;	gene_id	.;	gene_alias	.;	intron_id	H20C3836.188-intron10;	intron_status	RT_positive;
ENr333	ECgene	intron	460266	460592	.	-	.	transcript_id	H20C3836.189;	gene_id	.;	gene_alias	.;	intron_id	H20C3836.189-intron5;	intron_status	RT_positive;
ENr333	ECgene	intron	460266	460592	.	-	.	transcript_id	H20C3836.190;	gene_id	.;	gene_alias	.;	intron_id	H20C3836.190-intron5;	intron_status	RT_positive;
ENr333	ECgene	intron	460266	460592	.	-	.	transcript_id	H20C3836.191;	gene_id	.;	gene_alias	.;	intron_id	H20C3836.191-intron5;	intron_status	RT_positive;
ENr333	ECgene	intron	460266	460592	.	-	.	transcript_id	H20C3836.192;	gene_id	.;	gene_alias	.;	intron_id	H20C3836.192-intron5;	intron_status	RT_positive;
ENr333	ECgene	intron	460266	460592	.	-	.	transcript_id	H20C3836.193;	gene_id	.;	gene_alias	.;	intron_id	H20C3836.193-intron9;	intron_status	RT_positive;
ENr333	ECgene	intron	460266	460592	.	-	.	transcript_id	H20C3836.194;	gene_id	.;	gene_alias	.;	intron_id	H20C3836.194-intron10;	intron_status	RT_positive;
ENr333	acembly	intron	460266	460592	.	-	.	transcript_id	RNPC2.nDec03;	gene_id	.;	gene_alias	.;	intron_id	RNPC2.nDec03-intron9;	intron_status	RT_positive;
ENr333	ECgene	intron	469978	470653	.	-	.	transcript_id	H20C3848.1;	gene_id	.;	gene_alias	.;	intron_id	H20C3848.1-intron1;	intron_status	RT_negative;
ENr333	acembly	intron	471508	472327	.	-	.	transcript_id	RNPC2.pDec03;	gene_id	.;	gene_alias	.;	intron_id	RNPC2.pDec03-intron1;	intron_status	RT_negative;
ENr333	acembly	intron	475771	475773	.	-	.	transcript_id	RNPC2.kDec03;	gene_id	.;	gene_alias	.;	intron_id	RNPC2.kDec03-intron1;	intron_status	RT_negative;
ENr333	ECgene	intron	481490	482920	.	-	.	transcript_id	H20C3836.216;	gene_id	.;	gene_alias	.;	intron_id	H20C3836.216-intron1;	intron_status	RT_negative;
ENr334	sgpGene	intron	6251	45365	.	+	.	transcript_id	chr6_764.1;	gene_id	.;	gene_alias	.;	intron_id	chr6_764.1-intron2;	intron_status	RT_negative;
ENr334	genscan	intron	11972	40839	.	+	.	transcript_id	NT_007592.992;	gene_id	.;	gene_alias	.;	intron_id	NT_007592.992-intron4;	intron_status	RT_negative;
ENr334	geneid	intron	11972	40938	.	+	.	transcript_id	chr6_672.1;	gene_id	.;	gene_alias	.;	intron_id	chr6_672.1-intron4;	intron_status	RT_negative;
ENr334	softberryGene	intron	22897	43467	.	+	.	transcript_id	C6000953;	gene_id	.;	gene_alias	.;	intron_id	C6000953-intron1;	intron_status	RT_negative;
ENr334	genscan	intron	40988	41613	.	+	.	transcript_id	NT_007592.992;	gene_id	.;	gene_alias	.;	intron_id	NT_007592.992-intron5;	intron_status	RT_negative;
ENr334	geneid	intron	40988	54346	.	+	.	transcript_id	chr6_672.1;	gene_id	.;	gene_alias	.;	intron_id	chr6_672.1-intron5;	intron_status	RT_negative;
ENr334	genscan	intron	41677	43594	.	+	.	transcript_id	NT_007592.992;	gene_id	.;	gene_alias	.;	intron_id	NT_007592.992-intron6;	intron_status	RT_negative;
ENr334	softberryGene	intron	43525	44021	.	+	.	transcript_id	C6000953;	gene_id	.;	gene_alias	.;	intron_id	C6000953-intron2;	intron_status	RT_negative;
ENr334	genscan	intron	43959	44021	.	+	.	transcript_id	NT_007592.992;	gene_id	.;	gene_alias	.;	intron_id	NT_007592.992-intron7;	intron_status	RT_negative;
ENr334	softberryGene	intron	44160	54572	.	+	.	transcript_id	C6000953;	gene_id	.;	gene_alias	.;	intron_id	C6000953-intron3;	intron_status	RT_negative;
ENr334	genscan	intron	44160	44257	.	+	.	transcript_id	NT_007592.992;	gene_id	.;	gene_alias	.;	intron_id	NT_007592.992-intron8;	intron_status	RT_negative;
ENr334	genscan	intron	44642	46039	.	+	.	transcript_id	NT_007592.992;	gene_id	.;	gene_alias	.;	intron_id	NT_007592.992-intron9;	intron_status	RT_negative;
ENr334	genscan	intron	46111	54346	.	+	.	transcript_id	NT_007592.992;	gene_id	.;	gene_alias	.;	intron_id	NT_007592.992-intron10;	intron_status	RT_negative;
ENr334	geneid	intron	54502	68505	.	+	.	transcript_id	chr6_672.1;	gene_id	.;	gene_alias	.;	intron_id	chr6_672.1-intron6;	intron_status	RT_negative;
ENr334	genscan	intron	54489	54572	.	+	.	transcript_id	NT_007592.992;	gene_id	.;	gene_alias	.;	intron_id	NT_007592.992-intron11;	intron_status	RT_negative;
ENr334	softberryGene	intron	54633	83350	.	+	.	transcript_id	C6000953;	gene_id	.;	gene_alias	.;	intron_id	C6000953-intron4;	intron_status	RT_negative;
ENr334	genscan	intron	54616	66379	.	+	.	transcript_id	NT_007592.992;	gene_id	.;	gene_alias	.;	intron_id	NT_007592.992-intron12;	intron_status	RT_negative;
ENr334	genscan	intron	66520	72547	.	+	.	transcript_id	NT_007592.992;	gene_id	.;	gene_alias	.;	intron_id	NT_007592.992-intron13;	intron_status	RT_negative;
ENr334	geneid	intron	68595	102431	.	+	.	transcript_id	chr6_672.1;	gene_id	.;	gene_alias	.;	intron_id	chr6_672.1-intron7;	intron_status	RT_negative;
ENr334	genscan	intron	72650	76877	.	+	.	transcript_id	NT_007592.992;	gene_id	.;	gene_alias	.;	intron_id	NT_007592.992-intron14;	intron_status	RT_negative;
ENr334	ECgene	intron	76032	76474	.	+	.	transcript_id	H6C5962.1;	gene_id	.;	gene_alias	.;	intron_id	H6C5962.1-intron1;	intron_status	RT_negative;
ENr334	sgpGene	intron	79558	86001	.	+	.	transcript_id	chr6_765.1;	gene_id	.;	gene_alias	.;	intron_id	chr6_765.1-intron1;	intron_status	RT_negative;
ENr334	geneid	intron	102690	123035	.	+	.	transcript_id	chr6_672.1;	gene_id	.;	gene_alias	.;	intron_id	chr6_672.1-intron8;	intron_status	RT_negative;
ENr334	sgpGene	intron	126825	139500	.	+	.	transcript_id	chr6_766.1;	gene_id	.;	gene_alias	.;	intron_id	chr6_766.1-intron1;	intron_status	RT_negative;
ENr334	genscan	intron	162109	172300	.	+	.	transcript_id	NT_007592.994;	gene_id	.;	gene_alias	.;	intron_id	NT_007592.994-intron1;	intron_status	RT_negative;
ENr334	genscan	intron	172434	172756	.	+	.	transcript_id	NT_007592.994;	gene_id	.;	gene_alias	.;	intron_id	NT_007592.994-intron2;	intron_status	RT_negative;
ENr334	genscan	intron	172837	192337	.	+	.	transcript_id	NT_007592.994;	gene_id	.;	gene_alias	.;	intron_id	NT_007592.994-intron3;	intron_status	RT_negative;
ENr334	genscan	intron	192467	192990	.	+	.	transcript_id	NT_007592.994;	gene_id	.;	gene_alias	.;	intron_id	NT_007592.994-intron4;	intron_status	RT_negative;
ENr334	genscan	intron	193097	194597	.	+	.	transcript_id	NT_007592.994;	gene_id	.;	gene_alias	.;	intron_id	NT_007592.994-intron5;	intron_status	RT_negative;
ENr334	genscan	intron	194697	207670	.	+	.	transcript_id	NT_007592.994;	gene_id	.;	gene_alias	.;	intron_id	NT_007592.994-intron6;	intron_status	RT_negative;
ENr334	genscan	intron	235787	243849	.	+	.	transcript_id	NT_007592.996;	gene_id	.;	gene_alias	.;	intron_id	NT_007592.996-intron1;	intron_status	RT_negative;
ENr334	geneid	intron	235787	243849	.	+	.	transcript_id	chr6_674.1;	gene_id	.;	gene_alias	.;	intron_id	chr6_674.1-intron1;	intron_status	RT_negative;
ENr334	genscan	intron	243874	247807	.	+	.	transcript_id	NT_007592.996;	gene_id	.;	gene_alias	.;	intron_id	NT_007592.996-intron2;	intron_status	RT_negative;
ENr334	geneid	intron	243874	247807	.	+	.	transcript_id	chr6_674.1;	gene_id	.;	gene_alias	.;	intron_id	chr6_674.1-intron2;	intron_status	RT_negative;
ENr334	twinscan	intron	261145	263319	.	+	.	transcript_id	chr6.42.008.a;	gene_id	.;	gene_alias	.;	intron_id	chr6.42.008.a-intron12;	intron_status	RT_negative;
ENr334	twinscan	intron	263438	264553	.	+	.	transcript_id	chr6.42.008.a;	gene_id	.;	gene_alias	.;	intron_id	chr6.42.008.a-intron13;	intron_status	RT_negative;
ENr334	twinscan	intron	264592	264691	.	+	.	transcript_id	chr6.42.008.a;	gene_id	.;	gene_alias	.;	intron_id	chr6.42.008.a-intron14;	intron_status	RT_negative;
ENr334	geneid	intron	267773	299992	.	+	.	transcript_id	chr6_674.1;	gene_id	.;	gene_alias	.;	intron_id	chr6_674.1-intron16;	intron_status	RT_negative;
ENr334	sgpGene	intron	267773	299700	.	+	.	transcript_id	chr6_768.1;	gene_id	.;	gene_alias	.;	intron_id	chr6_768.1-intron15;	intron_status	RT_negative;
ENr334	genscan	intron	294065	308560	.	+	.	transcript_id	NT_007592.997;	gene_id	.;	gene_alias	.;	intron_id	NT_007592.997-intron1;	intron_status	RT_negative;
ENr334	sgpGene	intron	299760	315947	.	+	.	transcript_id	chr6_768.1;	gene_id	.;	gene_alias	.;	intron_id	chr6_768.1-intron16;	intron_status	RT_negative;
ENr334	geneid	intron	300071	308560	.	+	.	transcript_id	chr6_674.1;	gene_id	.;	gene_alias	.;	intron_id	chr6_674.1-intron17;	intron_status	RT_negative;
ENr334	geneid	intron	337193	341777	.	+	.	transcript_id	chr6_675.1;	gene_id	.;	gene_alias	.;	intron_id	chr6_675.1-intron1;	intron_status	RT_negative;
ENr334	sgpGene	intron	337193	337292	.	+	.	transcript_id	chr6_769.1;	gene_id	.;	gene_alias	.;	intron_id	chr6_769.1-intron1;	intron_status	RT_negative;
ENr334	genscan	intron	449287	451245	.	+	.	transcript_id	NT_007592.1018;	gene_id	.;	gene_alias	.;	intron_id	NT_007592.1018-intron1;	intron_status	RT_negative;
ENr334	ECgene	intron	457968	458273	.	+	.	transcript_id	H6C6028.1;	gene_id	.;	gene_alias	.;	intron_id	H6C6028.1-intron1;	intron_status	RT_negative;
ENr334	ECgene	intron	458352	458648	.	+	.	transcript_id	H6C6028.1;	gene_id	.;	gene_alias	.;	intron_id	H6C6028.1-intron2;	intron_status	RT_negative;
ENr334	genscan	intron	96614	97634	.	-	.	transcript_id	NT_007592.993;	gene_id	.;	gene_alias	.;	intron_id	NT_007592.993-intron2;	intron_status	RT_negative;
ENr334	genscan	intron	97924	102170	.	-	.	transcript_id	NT_007592.993;	gene_id	.;	gene_alias	.;	intron_id	NT_007592.993-intron1;	intron_status	RT_negative;
ENr334	softberryGene	intron	120942	121393	.	-	.	transcript_id	C6000954;	gene_id	.;	gene_alias	.;	intron_id	C6000954-intron4;	intron_status	RT_negative;
ENr334	softberryGene	intron	121559	122989	.	-	.	transcript_id	C6000954;	gene_id	.;	gene_alias	.;	intron_id	C6000954-intron3;	intron_status	RT_negative;
ENr334	softberryGene	intron	123143	131503	.	-	.	transcript_id	C6000954;	gene_id	.;	gene_alias	.;	intron_id	C6000954-intron2;	intron_status	RT_negative;
ENr334	softberryGene	intron	131604	140077	.	-	.	transcript_id	C6000954;	gene_id	.;	gene_alias	.;	intron_id	C6000954-intron1;	intron_status	RT_negative;
ENr334	geneid	intron	166392	170436	.	-	.	transcript_id	chr6_673.1;	gene_id	.;	gene_alias	.;	intron_id	chr6_673.1-intron5;	intron_status	RT_negative;
ENr334	geneid	intron	170481	185963	.	-	.	transcript_id	chr6_673.1;	gene_id	.;	gene_alias	.;	intron_id	chr6_673.1-intron4;	intron_status	RT_negative;
ENr334	sgpGene	intron	179537	193794	.	-	.	transcript_id	chr6_767.1;	gene_id	.;	gene_alias	.;	intron_id	chr6_767.1-intron3;	intron_status	RT_negative;
ENr334	geneid	intron	185989	222399	.	-	.	transcript_id	chr6_673.1;	gene_id	.;	gene_alias	.;	intron_id	chr6_673.1-intron3;	intron_status	RT_negative;
ENr334	ECgene	intron	194048	215821	.	-	.	transcript_id	H6C5967.2;	gene_id	.;	gene_alias	.;	intron_id	H6C5967.2-intron1;	intron_status	RT_negative;
ENr334	acembly	intron	194048	215821	.	-	.	transcript_id	smoyjaw.dDec03;	gene_id	.;	gene_alias	.;	intron_id	smoyjaw.dDec03-intron1;	intron_status	RT_negative;
ENr334	genscan	intron	222091	222399	.	-	.	transcript_id	NT_007592.995;	gene_id	.;	gene_alias	.;	intron_id	NT_007592.995-intron3;	intron_status	RT_negative;
ENr334	geneid	intron	222559	228523	.	-	.	transcript_id	chr6_673.1;	gene_id	.;	gene_alias	.;	intron_id	chr6_673.1-intron2;	intron_status	RT_negative;
ENr334	genscan	intron	222559	226968	.	-	.	transcript_id	NT_007592.995;	gene_id	.;	gene_alias	.;	intron_id	NT_007592.995-intron2;	intron_status	RT_negative;
ENr334	genscan	intron	227043	231886	.	-	.	transcript_id	NT_007592.995;	gene_id	.;	gene_alias	.;	intron_id	NT_007592.995-intron1;	intron_status	RT_negative;
ENr334	geneid	intron	228700	233887	.	-	.	transcript_id	chr6_673.1;	gene_id	.;	gene_alias	.;	intron_id	chr6_673.1-intron1;	intron_status	RT_negative;
ENr334	genscan	intron	325137	327068	.	-	.	transcript_id	NT_007592.1014;	gene_id	.;	gene_alias	.;	intron_id	NT_007592.1014-intron6;	intron_status	RT_negative;
ENr334	softberryGene	intron	327226	327473	.	-	.	transcript_id	C6000957;	gene_id	.;	gene_alias	.;	intron_id	C6000957-intron4;	intron_status	RT_negative;
ENr334	genscan	intron	327226	327473	.	-	.	transcript_id	NT_007592.1014;	gene_id	.;	gene_alias	.;	intron_id	NT_007592.1014-intron5;	intron_status	RT_negative;
ENr334	softberryGene	intron	327576	334212	.	-	.	transcript_id	C6000957;	gene_id	.;	gene_alias	.;	intron_id	C6000957-intron3;	intron_status	RT_negative;
ENr334	genscan	intron	327576	334212	.	-	.	transcript_id	NT_007592.1014;	gene_id	.;	gene_alias	.;	intron_id	NT_007592.1014-intron4;	intron_status	RT_negative;
ENr334	softberryGene	intron	334306	343239	.	-	.	transcript_id	C6000957;	gene_id	.;	gene_alias	.;	intron_id	C6000957-intron2;	intron_status	RT_negative;
ENr334	genscan	intron	334306	343239	.	-	.	transcript_id	NT_007592.1014;	gene_id	.;	gene_alias	.;	intron_id	NT_007592.1014-intron3;	intron_status	RT_negative;
ENr334	softberryGene	intron	343392	352733	.	-	.	transcript_id	C6000957;	gene_id	.;	gene_alias	.;	intron_id	C6000957-intron1;	intron_status	RT_negative;
ENr334	genscan	intron	343392	345200	.	-	.	transcript_id	NT_007592.1014;	gene_id	.;	gene_alias	.;	intron_id	NT_007592.1014-intron2;	intron_status	RT_negative;
ENr334	genscan	intron	345230	347477	.	-	.	transcript_id	NT_007592.1014;	gene_id	.;	gene_alias	.;	intron_id	NT_007592.1014-intron1;	intron_status	RT_negative;
ENr334	sgpGene	intron	350026	354756	.	-	.	transcript_id	chr6_770.1;	gene_id	.;	gene_alias	.;	intron_id	chr6_770.1-intron12;	intron_status	RT_negative;
ENr334	geneid	intron	360740	393282	.	-	.	transcript_id	chr6_676.1;	gene_id	.;	gene_alias	.;	intron_id	chr6_676.1-intron1;	intron_status	RT_positive;
ENr334	acembly	intron	361058	405967	.	-	.	transcript_id	TFEB.cDec03;	gene_id	.;	gene_alias	.;	intron_id	TFEB.cDec03-intron1;	intron_status	RT_negative;
ENr334	acembly	intron	361058	393282	.	-	.	transcript_id	TFEB.eDec03;	gene_id	.;	gene_alias	.;	intron_id	TFEB.eDec03-intron1;	intron_status	RT_negative;
ENr334	ECgene	intron	361058	405967	.	-	.	transcript_id	H6C6000.18;	gene_id	.;	gene_alias	.;	intron_id	H6C6000.18-intron1;	intron_status	RT_negative;
ENr334	ECgene	intron	361058	405967	.	-	.	transcript_id	H6C6000.19;	gene_id	.;	gene_alias	.;	intron_id	H6C6000.19-intron1;	intron_status	RT_negative;
ENr334	ECgene	intron	361058	393282	.	-	.	transcript_id	H6C6000.5;	gene_id	.;	gene_alias	.;	intron_id	H6C6000.5-intron1;	intron_status	RT_negative;
ENr334	ECgene	intron	361058	393282	.	-	.	transcript_id	H6C6000.6;	gene_id	.;	gene_alias	.;	intron_id	H6C6000.6-intron1;	intron_status	RT_negative;
ENr334	ECgene	intron	361058	393282	.	-	.	transcript_id	H6C6000.7;	gene_id	.;	gene_alias	.;	intron_id	H6C6000.7-intron1;	intron_status	RT_negative;
ENr334	ECgene	intron	361058	393282	.	-	.	transcript_id	H6C6000.8;	gene_id	.;	gene_alias	.;	intron_id	H6C6000.8-intron1;	intron_status	RT_negative;
ENr334	sgpGene	intron	360856	376148	.	-	.	transcript_id	chr6_770.1;	gene_id	.;	gene_alias	.;	intron_id	chr6_770.1-intron4;	intron_status	RT_negative;
ENr334	genscan	intron	361058	375759	.	-	.	transcript_id	NT_007592.1015;	gene_id	.;	gene_alias	.;	intron_id	NT_007592.1015-intron3;	intron_status	RT_negative;
ENr334	genscan	intron	375938	381616	.	-	.	transcript_id	NT_007592.1015;	gene_id	.;	gene_alias	.;	intron_id	NT_007592.1015-intron2;	intron_status	RT_negative;
ENr334	sgpGene	intron	376198	381878	.	-	.	transcript_id	chr6_770.1;	gene_id	.;	gene_alias	.;	intron_id	chr6_770.1-intron3;	intron_status	RT_negative;
ENr334	genscan	intron	381735	393282	.	-	.	transcript_id	NT_007592.1015;	gene_id	.;	gene_alias	.;	intron_id	NT_007592.1015-intron1;	intron_status	RT_negative;
ENr334	sgpGene	intron	381899	402636	.	-	.	transcript_id	chr6_770.1;	gene_id	.;	gene_alias	.;	intron_id	chr6_770.1-intron2;	intron_status	RT_negative;
ENr334	ECgene	intron	390511	403739	.	-	.	transcript_id	H6C6011.1;	gene_id	.;	gene_alias	.;	intron_id	H6C6011.1-intron1;	intron_status	RT_negative;
ENr334	geneid	intron	414631	423719	.	-	.	transcript_id	chr6_677.1;	gene_id	.;	gene_alias	.;	intron_id	chr6_677.1-intron4;	intron_status	RT_negative;
ENr334	geneid	intron	423808	425772	.	-	.	transcript_id	chr6_677.1;	gene_id	.;	gene_alias	.;	intron_id	chr6_677.1-intron3;	intron_status	RT_negative;
ENr334	geneid	intron	425838	426184	.	-	.	transcript_id	chr6_677.1;	gene_id	.;	gene_alias	.;	intron_id	chr6_677.1-intron2;	intron_status	RT_negative;
ENr334	geneid	intron	426276	439395	.	-	.	transcript_id	chr6_677.1;	gene_id	.;	gene_alias	.;	intron_id	chr6_677.1-intron1;	intron_status	RT_negative;
ENr334	geneid	intron	445428	453001	.	-	.	transcript_id	chr6_678.1;	gene_id	.;	gene_alias	.;	intron_id	chr6_678.1-intron1;	intron_status	RT_negative;
ENr334	ECgene	intron	457160	457342	.	-	.	transcript_id	H6C6026.1;	gene_id	.;	gene_alias	.;	intron_id	H6C6026.1-intron1;	intron_status	RT_positive;
ENr334	ECgene	intron	466037	466343	.	-	.	transcript_id	H6C6029.1;	gene_id	.;	gene_alias	.;	intron_id	H6C6029.1-intron2;	intron_status	RT_wrong_junction;
ENr334	ECgene	intron	466037	466343	.	-	.	transcript_id	H6C6029.2;	gene_id	.;	gene_alias	.;	intron_id	H6C6029.2-intron2;	intron_status	RT_wrong_junction;
ENr334	genscan	intron	461989	466402	.	-	.	transcript_id	NT_007592.1019;	gene_id	.;	gene_alias	.;	intron_id	NT_007592.1019-intron13;	intron_status	RT_negative;
ENr334	acembly	intron	466040	466347	.	-	.	transcript_id	USP49.gDec03;	gene_id	.;	gene_alias	.;	intron_id	USP49.gDec03-intron2;	intron_status	RT_negative;
ENr334	genscan	intron	476740	483491	.	-	.	transcript_id	NT_007592.1019;	gene_id	.;	gene_alias	.;	intron_id	NT_007592.1019-intron7;	intron_status	RT_negative;
ENr334	genscan	intron	483583	483932	.	-	.	transcript_id	NT_007592.1019;	gene_id	.;	gene_alias	.;	intron_id	NT_007592.1019-intron6;	intron_status	RT_negative;
ENr334	genscan	intron	484035	494656	.	-	.	transcript_id	NT_007592.1019;	gene_id	.;	gene_alias	.;	intron_id	NT_007592.1019-intron5;	intron_status	RT_negative;
ENr334	acembly	intron	498231	498729	.	-	.	transcript_id	spyjaw;	gene_id	.;	gene_alias	.;	intron_id	spyjaw-intron1;	intron_status	RT_negative;
